# Supplementary material for: Genome-wide transcriptome analysis of the transition from primary to secondary stem development in Populus trichocarpa
Source: BMC Genomics. 2010 Mar 4;11:150. doi: 10.1186/1471-2164-11-150 (PMC2846914; doi:10.1186/1471-2164-11-150)
Supplement: Additional file 1 — Core-xylem genes. Populus trichocarpa genes on the array that are homologous to core xylem-predominant genes in Arabidopsis [23]. [file 1471-2164-11-150-S1.XLS]

## Sheet: Sheet1
Arabidopsis GI	P.trichocarpa gene model
At5g45970.1	estExt_fgenesh4_pg.C_1870020
	estExt_fgenesh4_pg.C_570059
At1g08340.1	gw1.XVI.2476.1
	gw1.VI.2155.1
At1g79620.1	gw1.XVI.567.1
	gw1.28.1090.1
At1g09440.1	eugene3.01310032
	fgenesh4_pm.C_LG_XIII000012
At1g24030.1	gw1.X.6160.1
	estExt_Genewise1_v1.C_LG_VIII2700
At3g15050.1	grail3.0062008701
	estExt_Genewise1_v1.C_LG_I4958
At1g27380.1
At1g63910.1	gw1.I.8836.1
	gw1.III.2100.1
At1g66230.1	eugene3.00002261
At1g17950.1	eugene3.00120054
	gw1.122.261.1
At4g33450.1	gw1.VII.1441.1
At4g22680.1	gw1.III.861.1
	gw1.127.114.1
At1g32770.1	gw1.XI.947.1
At4g28500.1	estExt_fgenesh4_pg.C_640203
	eugene3.00070120
At3g61910.1	fgenesh4_pg.C_LG_II001646
At2g46770.1	gw1.XIV.1905.1
At5g44030.1	eugene3.00002636
At5g17420.1	gw1.XVIII.3152.1
	estExt_Genewise1_v1.C_LG_VI2188
At4g18780.1	eugene3.00040363
At5g03170.1	eugene3.00160813
	estExt_fgenesh4_pm.C_280070
At4g30460.1	estExt_fgenesh4_pm.C_LG_XVIII0321
At5g54690.1	estExt_fgenesh4_pm.C_LG_XIII0357
	eugene3.00111083
At1g19300.1	gw1.40.461.1
	gw1.II.4107.1
At3g18660.1	eugene3.00050013
	eugene3.00070393
At4g33330.1	estExt_Genewise1_v1.C_400718
At2g37090.1	estExt_fgenesh4_pg.C_280128
At1g80170.1	gw1.I.9423.1
At1g27440.1	grail3.0008017001
	eugene3.00031313
At5g15630.1	estExt_Genewise1_v1.C_1290161
At2g29130.1	gw1.XI.3915.1
	eugene3.01070064
At5g05390.1	estExt_fgenesh4_pm.C_LG_VIII0291
	estExt_fgenesh4_pg.C_LG_X1635
At1g27920.1	gw1.I.7669.1
At3g62020.1	grail3.0039027801
	eugene3.00140550
At5g40020.1	gw1.XVII.817.1
At2g03200.1	eugene3.00012337
	gw1.117.146.1
At2g47670.1	gw1.XIV.2550.1
At1g20160.1	estExt_Genewise1_v1.C_LG_II0461
At4g17220.1	estExt_Genewise1_v1.C_LG_VI1322
	gw1.XVI.621.1
At3g45870.1	estExt_fgenesh4_pm.C_860060
At1g07120.1	gw1.IX.2998.1
At4g28380.1	gw1.VII.534.1
At5g67210.1	eugene3.00050506
At3g50220.1	gw1.VII.2881.1
At1g33800.1	gw1.41.566.1
	gw1.XIX.1870.1
At1g09610.1	gw1.86.114.1
At2g41610.1	estExt_Genewise1_v1.C_LG_XIV1980
At1g22480.1
At1g31720.1
At2g31930.1
At4g27435.1	estExt_fgenesh4_pm.C_1070032
At5g01360.1	grail3.0025018302
At5g60720.1
At5g61340.1
