# Supplementary material for: Genome-wide transcriptome analysis of the transition from primary to secondary stem development in Populus trichocarpa
Source: BMC Genomics. 2010 Mar 4;11:150. doi: 10.1186/1471-2164-11-150 (PMC2846914; doi:10.1186/1471-2164-11-150)
Supplement: Additional file 2 — Differentially expressed genes. Populus trichocarpa genes that were differentially expressed (3016 genes). Gene order as in the Figure 4(A) cluster diagram. [file 1471-2164-11-150-S2.XLS]

## Sheet: Fig 4A Cluster genes-Q0.05,>2f 
Systematic Name	Tissue Type IN2 normalized	Tissue Type IN3 normalized	Tissue Type IN4 normalized	Tissue Type IN5 normalized	Tissue Type IN9 normalized	Closest hit
gw1.6399.1.1	158.3	179.4	104.1	41.82	139.1	hypothetical protein /
gw1.3421.1.1	65.57	73.76	51.1	16.6	64.7	hypothetical protein /
grail3.0005041001	13.56	15.07	11.55	5.697	12.94
fgenesh4_pg.C_LG_XI000089	10.56	9.098	1.647	0.597	7.063
cp_atpA	143.1	113.3	69.72	30.04	72.71	hypothetical protein /
eugene3.63990002	145.5	129	72.45	35.73	80.83	hypothetical protein /
grail3.1030000101	1.546	1.344	1.029	0.433	0.707
fgenesh1_pg.C_LG_III000001	1.101	0.804	0.851	0.453	0.984	60I2G03 [Populus deltoides]
eugene3.141590001	3.226	4.124	3.674	2.792	1.827	acyl CoA reductase - protein / acyl CoA reductase, Simmondsia chinensis, EMBL:AF149917
eugene3.00141074	58.06	90.91	72.91	43.55	14.98	putative GDSL-motif lipase/hydrolase / similar to APG proteins; pFAM domain PF00657;supported by full-length cDNA: Ceres:39762.
gw1.I.801.1	16.7	34.91	29.63	15.3	2.029	GAST1-like protein / similar to GAST1 protein precursor GB:P27057 [Lycopersicon esculentum] (induced by gibberellins, inhibited by ABA Plant J 1992 Mar;2(2):153-9)
estExt_fgenesh4_pg.C_LG_XVIII0369	3.803	7.235	6.19	1.978	0.29	putative protein / predicted proteins in castor bean, Arabidopsis thaliana and alfalfa.; supported by full-length cDNA: Ceres: 25522.
eugene3.00170483	2.014	3.081	2.756	1.497	0.999	hypothetical protein /
estExt_fgenesh4_pm.C_LG_I0267	1.131	1.773	1.464	0.67	0.381	putative protein / strong similarity to unknown protein (gb|AAF19684.1)
gw1.IV.57.1	27.57	46.66	43.43	14.45	1.049	expansin, putative / similar to expansin At-EXP1 GI:1041702 from [Arabidopsis thaliana];supported by full-length cDNA: Ceres:14132.
fgenesh4_pg.C_scaffold_11140000001	12.78	19.29	19.67	7.153	0.737	putative protein / predicted proteins in castor bean, Arabidopsis thaliana and alfalfa.; supported by full-length cDNA: Ceres: 25522.
gw1.IX.718.1	1.321	2.03	1.955	0.781	0.472	DRE binding protein / similar to DREB1C GI:3738228 from [Arabidopsis thaliana]
eugene3.00041044	19.86	27.17	24.15	7.136	0.676	expansin, putative / similar to expansin At-EXP1 GI:1041702 from [Arabidopsis thaliana];supported by full-length cDNA: Ceres:14132.
eugene3.01170047	10.87	16.16	14.42	4.663	3.19	acyltransferase family / similar to deacetylvindoline 4-O-acetyltransferase [Catharanthus roseus][GI:4091808][PMID:9681034], alcohol acyltransferase [Fragaria x ananassa][GI:10121328][PMID:10810141]
estExt_Genewise1_v1.C_LG_VII1667	2.801	3.608	3.35	1.65	1.31	diacylglycerol kinase / ; supported by cDNA: gi_17065157
fgenesh4_pg.C_scaffold_21215000001	1.331	1.667	1.524	0.689	0.611	fatty acid elongase 3-ketoacyl-CoA synthase, putative / similar to GB:AAC99312 from [Arabidopsis thaliana] (Plant J. (1999) In press); supported by cDNA: gi_16226846_gb_AF428349.1_AF428349
eugene3.00400379	23.95	44.76	30.15	4.084	1.573	Expressed protein / ; supported by full-length cDNA: Ceres: 11699.
estExt_fgenesh4_pg.C_LG_IV0450	6.872	11.61	8.319	1.26	0.312	GDSL-motif lipase/hydrolase-like protein /
gw1.IV.1004.1	45.77	66.65	48.8	10.15	4.278	extensin - like protein / proline-rich protein, Solanum tuberosum, AJ000997;supported by full-length cDNA: Ceres:2315.
gw1.VI.2879.1	1.345	1.811	1.434	0.497	0.48	extensin-like protein / extensin-like protein, Zea mays, PIR2:S49915
estExt_fgenesh4_pm.C_LG_VII0229	13.54	13.93	15.29	7.107	4.612	putative protein / similar to unknown protein (emb|CAB61744.1); supported by full-length cDNA: Ceres: 31648.
gw1.40.134.1	16.1	17.29	16.97	8.714	6.123	putative AP2 domain transcription factor / pFAM domain (PF00847)supported by full-length cDNA: Ceres:31044.
gw1.XI.2920.1	4.265	4.404	4.558	1.537	1.049	fasciclin-like arabinogalactan-protein (FLA1) / identical to gi|13377776|gb|AAK20857; supported by cDNA: gi|13377775|gb|AF333970; supported by cDNA: gi_13377775
gw1.217.33.1	32.66	38.36	35.63	20	5.756	expressed protein / ; supported by cDNA: gi_13605878_gb_AF367338.1_AF367338
gw1.VII.2974.1	11.57	12.54	11.92	6.702	0.677	unknown protein /
gw1.VI.2304.1	2.02	2.144	2.232	1.352	0.481	putative protein / CND41, chloroplast nucleoid DNA binding protein - Nicotiana tabacum, EMBL:D26015
eugene3.05800001	2.348	2.601	2.604	1.435	0.766	putative protein / various predicted proteins, Arabidopsis thaliana
fgenesh4_pg.C_LG_XI000445	1.22	1.37	1.55	1.011	0.667
estExt_Genewise1_v1.C_LG_II3460	15.13	16.58	18.64	10.17	7.833
gw1.X.6445.1	2.468	2.87	3.138	1.833	1.436	putative calmodulin / similar to EST gb|AA307719
fgenesh1_pg.C_LG_II001287	0.909	1.084	1.162	0.706	0.564
eugene3.00190247	2.036	4.701	2.836	1.056	0.898	putative protein / proline-rich protein APG - Arabidopsis thaliana, PIR:S21961; supported by full-length cDNA: Ceres: 34612.
gw1.IV.922.1	0.99	1.596	1.134	0.814	0.606	putative protein / small auxin up-regulated RNA, Malus domestica, gb:Z93766
gw1.IX.330.1	0.901	1.645	1.092	0.742	0.559	expressed protein / supported by cDNA: gi:15450891
fgenesh4_pg.C_scaffold_16883000001	5.08	8.273	5.28	4.186	2.249	isoflavone reductase homolog P3 / identical to SP|P52577; contains isoflavone reductase domain PF02716; supported by full-length cDNA: Ceres:11944.
fgenesh4_pg.C_LG_VIII000212	19.09	27.87	17.04	10.64	1.527	cytochrome p450, putative / cytochrome P450 77A3p, Glycine max., PIR:T05948;supported by full-length cDNA: Ceres:7867.
grail3.9071000102	10.77	15.6	9.827	7.106	3.017	isoflavone reductase homolog P3 / identical to SP|P52577; contains isoflavone reductase domain PF02716; supported by full-length cDNA: Ceres:11944.
gw1.XV.2234.1	2.528	3.791	2.396	1.919	0.903	putative protein / contains similarity to oxidoreductase
grail3.1675000301	1.265	1.812	1.099	0.985	0.444
estExt_Genewise1_v1.C_8120013	2.374	3.324	2.18	1.606	1.328	unknown protein / similar to putative esterase GB:AAD17422 GI:4335745 from [Arabidopsis thaliana]
fgenesh4_pg.C_LG_X001465	1.38	1.838	1.191	0.909	0.763	hypothetical protein / predicted by genemark.hmm
eugene3.00031147	2.471	3.174	2.124	1.564	1.182	cellulose synthase catalytic subunit - like protein / cellulose synthase catalytic subunit (Ath-A), Arabidopsis thaliana, gb:AF027173
fgenesh4_pg.C_LG_III000737	1.776	2.78	1.548	0.704	0.276	multidrug resistance P-glycoprotein, putative / similar to multidrug-resistant protein CjMDR1 GI:14715462 from [Coptis japonica]
gw1.236.44.1	0.871	1.226	0.852	0.561	0.531	glycosyl hydrolase family 17 / similar to glucan endo-1,3-beta-glucosidase precursor SP:P52409 from [Triticum aestivum]; C terminal homology only
fgenesh4_pg.C_scaffold_2292000001	5.792	6.739	5.458	4.231	2.863	expressed protein / identical to GB:Q39022 from [Arabidopsis thaliana]; supported by cDNA: gi_14334921_gb_AY035134.1_
eugene3.00002170	4.62	5.851	3.97	2.695	1.167	amp-binding protein, putative / similar to amp-binding protein GI:1903033 from [Brassica napus]; supported by cDNA: gi_15215765_gb_AY050412.1_
estExt_fgenesh4_pg.C_LG_XV0636	13.67	18.29	12.67	7.389	2.914	lipase - like protein / lipase Arab-1, Arabidopsis thaliana, PIR2:S68410;supported by full-length cDNA: Ceres:13870.
estExt_fgenesh4_pm.C_LG_XIV0124	11.93	14.92	10.89	7.036	4.513	hypothetical protein / similar to unknown protein GI:3335359 from [Arabidopsis thaliana]; supported by cDNA: gi_17064779
estExt_fgenesh4_pg.C_LG_III1156	30.35	37.02	26.32	14.37	8.891	polygalacturonase, putative / polygalacturonase (EC 3.2.1.15) - avocado, EMBL:X66426
gw1.V.2753.1	115.6	150	108	42.22	19.56	2-dehydro-3-deoxyphosphoheptonate aldolase / ; supported by cDNA: gi_166687_gb_M74819.1_ATHDHS1
estExt_Genewise1_v1.C_LG_XIV4166	21.25	30.65	19.09	6.134	0.883	hypothetical protein / contains similarity to receptor-like protein glossy1 homolog GI:2213643 from [Oryza sativa]
gw1.XIX.1276.1	7.413	8.748	6.731	2.958	1.646	unknown protein /
estExt_Genewise1_v1.C_LG_III0619	5.025	5.574	4.399	2.25	1.439	putative protein / contains similarity to DNA-3-methyladenine glycosylase I;supported by full-length cDNA: Ceres:29551.
estExt_fgenesh4_pg.C_LG_III1430	8.556	9.047	7.307	4.561	3.273	lipid transfer protein, putative / contains Pfam profile: PF00279: Plant lipid transfer protein family; supported by full-length cDNA: Ceres: 15027.
grail3.0002051501	1.226	1.303	1.11	0.853	0.636
gw1.913.2.1	80.06	107.8	58.76	37.05	9.477	CER1-like protein / may be involved in wax biosynthesis; contains a SUR2-type hydroxylase/desaturase catalytic domain (PS50242)
fgenesh4_pg.C_LG_XIV000931	17.14	22.24	11.06	9.468	1.818	hypothetical protein / contains similarity to receptor-like protein glossy1 homolog GI:2213643 from [Oryza sativa]
estExt_fgenesh4_pg.C_LG_XVIII0607	6.996	7.93	5.117	3.899	1.96	similar to ABC transporter family protein / temporary automated functional assignment
gw1.3771.2.1	21.27	24.39	13.75	10.02	3.345	flavonoid 3'-hydroxylase (F3'H) / ; supported by cDNA: gi_10334803_gb_AF271649.1_AF271649
grail3.0913000301	26.94	31.72	16	12.06	2.57	receptor-like protein glossy1 (gl1), putative / similar to receptor-like protein glossy1 (gl1) GI:1209703 from [Arabidopsis thaliana]
grail3.0023029601	13.84	16.15	7.939	5.864	0.477	Ca2+/H+-exchanging protein-like / Arabidopsis thaliana high affinity calcium antiporter CAX1 encoded by GenBank Accession Number U57411
gw1.VI.2898.1	246.9	252.7	164	95.44	12.99	expressed protein / ;supported by full-length cDNA: Ceres:32647.
gw1.I.2136.1	13.47	13.89	10.35	6.352	3.571	putative protein / various predicted proteins, Arabidopsis thaliana and Oryza sativa;supported by full-length cDNA: Ceres:155128.
estExt_fgenesh4_pg.C_2600008	33.17	37.01	24.77	12.16	4.157	receptor-like serine/threonine kinase, putative / similar to receptor-like serine/threonine kinase GI:2465923 from [Arabidopsis thaliana]
estExt_Genewise1_v1.C_LG_I0436	30.76	34.3	22.64	13.07	4.979	acid phosphatase - like protein / acid phosphatase-1,Lycopersicon esculentum, SWISS-PROT:P27061; supported by cDNA: gi_20259050
eugene3.00041273	3.673	3.923	2.676	1.627	0.888	auxin-induced protein - like / auxin-inducible SAUR gene, Raphanus sativus,AB000708;supported by full-length cDNA: Ceres:10140.
eugene3.10770004	3	3.106	2.35	1.863	1.464
gw1.XVIII.95.1	133.8	137.3	81.58	48.99	13.74	expressed protein / ;supported by full-length cDNA: Ceres:32647.
estExt_Genewise1_v1.C_LG_XV0224	128.1	135.1	82.79	51.87	17.25	cytochrome b5 (dbj|BAA74839.1) / ;supported by full-length cDNA: Ceres:31303.
gw1.VIII.1335.1	4.778	5.273	3.069	1.813	0.476	expressed protein / contains similarity to 3-methyladenine-DNA glycosidase I GB:P05100 from [Escherichia coli];supported by full-length cDNA: Ceres:116541.
estExt_Genewise1_v1.C_LG_V2309	25.35	24.61	15.24	10.79	4.439	expressed protein / ;supported by full-length cDNA: Ceres:119054.
grail3.0030022101	2.94	2.89	2.151	1.647	1.253	hypothetical protein / predicted by genemark.hmm
gw1.IV.4081.1	2.196	2.13	1.628	1.245	0.856	acyltransferase -like protein / anthocyanin acyltransferase, Perilla frutescens, EMBL:AB029340; supported by cDNA: gi_20466677
fgenesh4_pg.C_scaffold_131000057	25.39	25.5	17.09	13.07	6.246	putative lipase / Similar to nodulins and lipase; location of EST E6C2T7 , gb|AA042309. similar to nodulins gi|3328240, gi|2129854 and others and lipase, gi|2129636
gw1.X.1932.1	2.341	2.339	1.72	1.496	0.984	glucuronosyl transferase - like protein / glucuronosyl transferase homolog, Lycopersicon esculentum, PIR:S39507; supported by full-length cDNA: Ceres: 39040.
fgenesh4_pg.C_scaffold_8201000001	1.836	1.772	1.402	1.215	0.839
grail3.0155001302	177.9	173.7	119.3	91.51	38.16	reversibly glycosylated polypeptide-3 / ;supported by full-length cDNA: Ceres:35863.
gw1.XI.2364.1	2.686	2.61	1.954	1.56	0.936	terpene synthase/cyclase family / similar to 1,8-cineole synthase [GI:3309117][Salvia officinalis]; contains Pfam profile: PF01397 terpene synthase family
estExt_fgenesh4_pg.C_LG_XI0786	67.24	68.98	42.43	36.91	9.727	cysteine protease XBCP3 / identical to papain-like cysteine peptidase XBCP3 GI:14600257 from [Arabidopsis thaliana]
eugene3.00100729	81.02	85.65	57.49	44.96	16.1	beta-ketoacyl-CoA synthase / ; supported by cDNA: gi_14334713_gb_AY035030.1_
gw1.X.1458.1	59.72	62.82	41	32.79	11.55	glycosyl hydrolase family 1 / prunasin hydrolase isoform PHA precursor, Prunus serotina, EMBL:AF221526
eugene3.22230002	3.936	4.469	2.833	2.25	0.707	isoflavone reductase homolog P3 / identical to SP|P52577; contains isoflavone reductase domain PF02716; supported by full-length cDNA: Ceres:11944.
eugene3.00160483	16.59	16.51	13.27	10.77	5.085	cellulose synthase catalytic subunit-like protein /
gw1.XVII.1044.1	19.93	20.47	15.87	12.39	4.608	HD-Zip transcription factor, Athb-13 / identical to homeobox gene 13 protein gb|AAF20996.1|AF208044_1 [Arabidopsis thaliana];supported by full-length cDNA: Ceres:2913.
gw1.5502.1.1	384.4	402.9	270.9	227.4	35.26	acid phosphatase - like protein / acid phosphatase-1,Lycopersicon esculentum, SWISS-PROT:P27061; supported by cDNA: gi_20259050
gw1.XIV.1254.1	1.253	1.351	1.073	0.919	0.554	glycosyl hydrolase family 14 (beta-amylase) / similar to beta-amylase from SP:O64407 [Vigna unguiculata]
fgenesh4_pg.C_LG_XV000856	10.49	10.38	6.601	3.552	4.288	structural protein - like / glycine-rich cell wall structural protein 1 precursor, Oryza sativa, PIR:KNRZG1;supported by full-length cDNA: Ceres:9324.
grail3.0001094601	21.47	21.04	12.42	5.268	7.24
eugene3.00090357	2.498	2.329	1.666	1.033	1.185	nodulin-like protein / ; supported by cDNA: gi_17979282
estExt_fgenesh4_pg.C_1590020	22.15	22.33	16.51	9.908	9.85	expressed protein / ;supported by full-length cDNA: Ceres:22637.
eugene3.00130015	15.98	16.08	9.461	3.328	3.358	low temperature and salt responsive protein LTI6A / identical to low temperature and salt responsive protein LTI6A GB:AAC97512 from [Arabidopsis thaliana]
estExt_fgenesh4_pg.C_LG_III0677	8.058	8.922	5.436	3.165	3.106	putative oligopeptide transporter / similar to C. albicans Opt1, GenBank accession number U60973 functional catalog ID=07.99; supported by cDNA: gi_15010733_gb_AY045668.1_
fgenesh4_pg.C_LG_XVII000281	1.683	1.767	1.234	0.866	0.843	CTV.20 [Poncirus trifoliata]
gw1.XIV.2235.1	9.536	10.5	4.905	0.625	0.408	pectinesterase family / contains Pfam profile: PF01095 pectinesterase; supported by cDNA: gi_17529289
grail3.0117003001	2.091	2.301	1.22	0.497	0.577	acyltransferase family / similar to deacetylvindoline 4-O-acetyltransferase [Catharanthus roseus][GI:4091808][PMID:9681034], alcohol acyltransferase [Fragaria x ananassa][GI:10121328][PMID:10810141]
gw1.6030.1.1	4.478	5.373	3.914	1.826	2.308	expressed protein / ;supported by full-length cDNA: Ceres:99920.
fgenesh4_pg.C_LG_XVIII000779	3.199	3.67	2.7	1.231	1.563	hypothetical protein /
eugene3.00140794	14.64	16.27	12.4	7.669	7.896	expressed protein / ; supported by cDNA: gi_14326466_gb_AF385686.1_AF385686
fgenesh4_pg.C_LG_IV000332	9.876	11.98	7.616	2.554	1.645	lipase/hydrolase, putative / contains Pfam profile: PF00657 Lipase/Acylhydrolase with GDSL-like motif;supported by full-length cDNA: Ceres:23556.
eugene3.00640045	4.244	4.899	3.757	2.29	2.224	putative protein / RING zinc finger protein, Gallus gallus; supported by cDNA: gi_20466681
fgenesh4_pg.C_LG_V000390	7.556	9.128	6.293	2.958	2.55	putative protein / strong similarity to unknown protein (gb|AAD32907.1)
fgenesh4_pm.C_LG_IX000632	4.887	6.219	3.41	0.638	0.451	putative fatty acid elongase / ;supported by full-length cDNA: Ceres:115769.
estExt_fgenesh4_pm.C_LG_III0476	3.103	3.834	2.098	0.602	0.33	3-oxoacyl-[acyl-carrier-protein] synthase I precursor (beta-ketoacyl-acp synthase I) (KAS I) (sp|P52410) / ;supported by full-length cDNA: Ceres:38900.
eugene3.02520012	12.48	14.46	9.072	3.898	2.074	pectinesterase (pectin methylesterase), putative / similar to pectinesterase GI:1944574 [Lycopersicon esculentum]; similar to pollen-specific BP10 protein [SP|Q00624][Brassica napus]; contains Pfam profile: PF00394 Multicopper oxidase; supported by cDNA: gi_19698976
gw1.3929.1.1	2.123	2.533	1.619	0.85	0.463	cellulose synthase catalytic subunit - like protein / cellulose synthase catalytic subunit (Ath-A), Arabidopsis thaliana, gb:AF027173
eugene3.16750001	10.52	10.78	7.533	3.685	2.527	UDP glucose:flavonoid 3-o-glucosyltransferase, putative / similar to UDP glucose:flavonoid 3-o-glucosyltransferase GB:AAB81683 GI:2564114 from [Vitis vinifera];supported by full-length cDNA: Ceres:38407.
eugene3.01240024	6.86	7.034	5.507	3.575	3.108	hypothetical protein /
estExt_fgenesh4_pm.C_LG_II1167	78.48	81.71	46.07	12.78	2.711	Proline-rich APG - like protein / proline-rich protein APG, Arabidopsis thaliana, PIR2:S21961;supported by full-length cDNA: Ceres:324.
estExt_Genewise1_v1.C_LG_VII1709	8.679	9.402	5.868	2.968	1.608	G protein-coupled receptor-like protein / ; supported by cDNA: gi_15451139_gb_AY054650.1_
eugene3.00012410	7.149	8.045	4.911	1.334	0.706	similar to gibberellin-regulated proteins /
grail3.0019005101	28.66	31.39	19.58	10.58	8.334	putative protein / similar to unknown protein (gb|AAF64534.1);supported by full-length cDNA: Ceres:4831.
estExt_fgenesh4_pm.C_570016	10.1	10.51	5.345	1.591	0.67	putative plasma membrane intrinsic protein / ;supported by full-length cDNA: Ceres:36296.
gw1.XV.2243.1	1.487	1.515	0.985	0.572	0.456	unknown protein / similar to uridylyl transferase-like proteins GB:AAD20075, GB:AAC00631 [Arabidopsis thaliana]
eugene3.130400001	309.3	360.7	178.7	115	156.1	hypothetical protein SpolCp095 [Spinacia oleracea] >gi|11497575|ref|NP_054982.1| hypothetical protein SpolCp078 [Spinacia oleracea] >gi|7636171|emb|CAB88793.1| hypothetical protein [Spinacia oleracea] >gi|7636156|emb|CAB88778.1| hypothetical protein [Spinacia oleracea]
gw1.III.2589.1	4.142	5.819	2.339	0.848	1.306	germin-like protein / similar to germin precursor GB:P26759 [Triticum aestivum]; contains Pfam profile: PF01072 Germin family;supported by full-length cDNA: Ceres:20068.
fgenesh4_pm.C_LG_X000512	9.847	11.24	6.498	5.611	3.499	glycosyltransferase family / contains Pfam profile: PF01501 Glycosyl transferase family 8;supported by full-length cDNA: Ceres:117402.
fgenesh4_pm.C_LG_IX000556	3.956	4.831	2.49	2.174	1.352	ammonium transporter, puitative / similar to ammonium transporter GI:5880357 from [Arabidopsis thaliana]; supported by cDNA: gi_4324713_gb_AF110771.1_AF110771
grail3.0003091002	6.843	7.535	4.315	3.72	3.077
fgenesh4_pg.C_scaffold_12206000001	4.698	5.206	2.732	2.277	1.579	structural protein - like / glycine-rich cell wall structural protein 1 precursor, Oryza sativa, PIR:KNRZG1;supported by full-length cDNA: Ceres:9324.
gw1.XII.698.1	5.665	7.405	3.457	2.105	1.52	hypothetical protein /
estExt_Genewise1_v1.C_1230130	8.023	9.549	4.616	2.939	2.45	cinnamoyl CoA reductase - like protein / cinnamoyl CoA reductase, Populus tremuloides, EMBL:AF217958;supported by full-length cDNA: Ceres:17229.
eugene3.00280065	23.55	29.75	11.64	3.056	0.473	ripening-related protein - like / grip28 ripening-related protein, Vitis vinifera, EMBL:VVI237985;supported by full-length cDNA: Ceres:1710.
gw1.15474.2.1	112.8	112.5	38.36	26.79	32.71	hypothetical protein OrsajCp099 [Oryza sativa (japonica cultivar-group)] >gi|11466839|ref|NP_039436.1| hypothetical protein OrsajCp079 [Oryza sativa (japonica cultivar-group)] >gi|50234050|ref|YP_052827.1| hypothetical protein OrniCp101 [Oryza nivara] >gi|50234028|ref|YP_052805.1| hypothetical protein OrniCp079 [Oryza nivara] >gi|496150
estExt_Genewise1_v1.C_LG_III1939	4.037	4.319	2.365	2.038	2.143	expressed protein / contains similarity to DNA primase large subunit GI:172234 from [Saccharomyces cerevisiae]; supported by full-length cDNA: Ceres: 116252.
fgenesh4_pg.C_LG_II002416	2.86	3.179	1.457	0.921	1.108	putative protein / similar to unknown protein (gb|AAC72543.1)
gw1.IV.1792.1	7.529	7.856	2.446	1.761	1.259	glucose-6-phosphate/phosphate-translocator precursor, putative / similar to glucose-6-phosphate/phosphate-translocator precursor GI:2997591 from [Pisum sativum]; supported by cDNA: gi_14596172_gb_AY042874.1_
estExt_fgenesh4_pg.C_LG_IX1364	14.83	16.18	3.551	0.685	0.429	expressed protein / ;supported by full-length cDNA: Ceres:6519.
gw1.17283.5.1	90.47	106.9	39.14	34.16	30.68	hypothetical protein [Zea mays] >gi|902276|emb|CAA60341.1| hypothetical protein [Zea mays] >gi|2120162|pir||S58626 hypothetical protein 133 - maize chloroplast >gi|11467266|ref|NP_043098.1| hypothetical protein [Zea mays] >gi|11467247|ref|NP_043079.1| hypothetical protein [Zea mays] >gi|1175722|sp|P03938|YC68_MAIZE Hypothetical 14 kDa p
gw1.I.6212.1	1.343	1.438	0.774	0.765	0.685	amino acid transporter / ; supported by cDNA: gi_15529170_gb_AY052209.1_
eugene3.04920004	16.25	16.82	8.71	5.677	2.204	expressed protein / ; supported by cDNA: gi_14335125_gb_AY037242.1_
estExt_fgenesh4_pg.C_LG_X0014	48.72	50.02	28.34	18.25	8.972
eugene3.00660037	18.29	17.87	9.887	6.698	3.6	glucosyltransferase-like protein / ; supported by cDNA: gi_16648763_gb_AY058158.1_
estExt_Genewise1_v1.C_LG_XV2187	6.254	5.829	3.698	2.814	1.998	putative protein / contains similarity to squamosa promoter binding protein;supported by full-length cDNA: Ceres:113229.
estExt_fgenesh4_pm.C_LG_I0739	17.51	16.95	10.53	7.542	5.782	24-sterol C-methyltransferase / ; supported by cDNA: gi_11066104_gb_AF195648.1_AF195648
eugene3.00040001	12.5	11.87	5.6	2.109	0.76	pectinesterase (pectin methylesterase), putative / similar to pectinesterase GI:1944574 [Lycopersicon esculentum]; similar to pollen-specific BP10 protein [SP|Q00624][Brassica napus]; contains Pfam profile: PF00394 Multicopper oxidase; supported by cDNA: gi_19698976
fgenesh4_pg.C_LG_VII000125	8.277	8.844	4.624	3.402	2.254	unknown protein /
gw1.II.429.1	19.26	20.23	7.96	3.572	0.937	unknown protein /
fgenesh4_pg.C_scaffold_5070000001	5.971	6.402	2.674	1.874	0.804	putative protein / NorM, Vibrio parahaemolyticus, gb:AB010463
gw1.XVI.341.1	1.992	2.056	1.19	1.028	0.774	putative elongation factor P (EF-P) / similar to elongation factor P (EF-P) GB:Q54760 [Synechococcus PCC7942];supported by full-length cDNA: Ceres:2242.
grail3.0067001301	107	102.6	61.62	50.98	38.88	ferredoxin precusor isolog / ;supported by full-length cDNA: Ceres:20637.
estExt_fgenesh4_pg.C_1800001	49.33	48.09	20.7	12.4	4.634	hypothetical protein /
gw1.107.236.1	1.164	1.174	0.737	0.62	0.517	peptidyl-prolycis-trans isomerase protein / cyclophylin-type; identical to SP:P82869 (Arabidopsis); predicted by genscan
fgenesh4_pg.C_LG_VI001274	21.85	18.76	9.315	6.279	1.903	flavonol 3-O-glucosyltransferase-like protein /
eugene3.00061614	87.06	81.95	48.36	40.15	25.62	putative fatty acid desaturase/cytochrome b5 fusion protein /
eugene3.00030242	486.2	445.4	204.3	160.6	60.17	flavonoid 3'-hydroxylase (F3'H) / ; supported by cDNA: gi_10334803_gb_AF271649.1_AF271649
estExt_fgenesh4_pm.C_LG_II0300	7.537	6.421	3.491	2.209	1.372	peroxidase, putative / identical to GB:CAA67309 GI:1429213 from [Arabidopsis thaliana]; supported by full-length cDNA: Ceres: 39968.
eugene3.156790001	4.346	3.825	2.407	1.447	0.977	nucleoid DNA-binding protein cnd41 - like protein / nucleoid DNA-binding protein cnd41, chloroplast, common tobacco, PIR:T01996; supported by cDNA: gi_18700102
eugene3.00090200	38.49	33.62	19.55	12.87	7.229	glucosyltransferase-like protein / ; supported by cDNA: gi_16648763_gb_AY058158.1_
eugene3.00040713	8.532	7.878	5.542	4.302	3.522	putative receptor-like protein kinase /
eugene3.00031148	4.833	4.305	2.654	1.729	1.201	putative protein / cellulose synthase catalytic subunit, Arabidopsis thaliana, gb:AF027173;supported by full-length cDNA: Ceres:112955.
gw1.XII.949.1	1.52	1.378	0.936	0.705	0.568	putative retroelement pol polyprotein /
grail3.2427000101	8.863	8.403	5.221	3.877	4.024	similar to disease resistance protein (TIR-NBS-LRR class), putative / temporary automated functional assignment
eugene3.09810002	5.914	5.553	2.488	1.467	1.557	pectin methylesterase (PMEU1), putative / similar to pectin methylesterase (PMEU1) GI:1222551 from [Lycopersicon esculentum]; supported by cDNA: gi_13605622_gb_AF361637.1_AF361637
gw1.XVII.1021.1	16.59	16.55	7.29	2.374	2.15	bHLH protein / putative DNA-binding protein - Arabidopsis thaliana, EMBL:AC011765;supported by full-length cDNA: Ceres:4734.
gw1.XIV.1826.1	12.19	11.69	7.345	5.039	5.249	GTP-binding protein, putative / similar to GTP-binding protein GB:D12541 GI:303736 from [Pisum sativum]
gw1.X.6172.1	9.394	8.114	3.734	1.879	1.512	expressed protein / ;supported by full-length cDNA: Ceres:117804.
eugene3.00090620	29.84	26.96	11.16	4.397	1.709	putative protein / PrMC3 - Pinus radiata,PID:g4154352; supported by cDNA: gi_18086340
gw1.2013.3.1	5.393	4.828	1.55	0.868	0.46	GDSL-motif lipase/hydrolase-like protein / ;supported by full-length cDNA: Ceres:158178.
gw1.XII.28.1	30.16	28.13	10.6	3.806	2.714	phosphoethanolamine N-methyltransferase, putative / similar to GB:AAF61950 from [Spinacia oleracea]; supported by cDNA: gi_16226648_gb_AF428454.1_AF428454
gw1.I.4947.1	3.232	3.194	1.729	1.184	1.082	putative protein / basic leucine zipper transcription activator shoot-forming PKSF1 - Paulownia kawakamii, EMBL:AF046934;supported by full-length cDNA: Ceres:34553.
fgenesh4_pg.C_LG_XII000913	14.11	13.8	7.508	5.872	4.802	nucleotide diphosphate kinase Ia (emb|CAB58230.1) / ; supported by cDNA: gi_3063660_gb_AF058391.1_AF058391
estExt_Genewise1_v1.C_LG_X3691	32.38	31.3	18.71	14.94	13.08	ribosomal protein L18, putative / similar to ribosomal protein L18 GI:3980238 from [Thermotoga maritima]; supported by cDNA: gi_12484208
grail3.0273000301	1.091	1.076	0.571	0.462	0.395	glutathione transferase, putative / ;supported by full-length cDNA: Ceres:24361.
grail3.0033008001	93.16	93.67	40.52	38.49	9.825	putative protein / protein induced upon wounding - Arabidopsis thaliana, PID:e257749;supported by full-length cDNA: Ceres:34176.
gw1.III.1640.1	8.681	8.347	5.864	5.501	4.059	elongation factor Tu, chloroplast precursor (EF-Tu) / ; supported by cDNA: gi_14334791_gb_AY035069.1_
estExt_fgenesh4_pm.C_LG_VI0336	17	15.66	9.598	9.322	5.503	probable plasma membrane intrinsic protein 1c / ; supported by cDNA: gi_2373400_dbj_D85192.1_D85192
eugene3.63850001	3.259	3.139	2.11	2.069	1.558	serine carboxypeptidase, putative / similar to GI:8777303 from [Arabidopsis thaliana] (DNA Res. 7 (1), 31-63 (2000))
gw1.XI.3794.1	10.86	10.03	4.86	4.904	2.096	squamosa promoter binding protein-like 5 / identical to GB:CAB56571 from [Arabidopsis thaliana]
gw1.123.281.1	3.482	3.57	2.29	2.014	1.303	sugar transporter-like protein / putative sugar transporter - Prunus armeniaca, EMBL:AF000952; supported by cDNA: gi_16648752_gb_AY058152.1_
gw1.XVIII.945.1	32.63	33.6	17.14	14.36	4.48	flavonoid 3'-hydroxylase (F3'H) / ; supported by cDNA: gi_10334803_gb_AF271649.1_AF271649
gw1.1507.5.1	2.694	2.871	1.823	1.645	1.103	receptor-like serine/threonine kinase, putative / similar to receptor-like serine/threonine kinase GB:AAC50043 GI:2465923 from [Arabidopsis thaliana]
gw1.4437.2.1	1.079	1.145	0.778	0.755	0.558	hypothetical protein / predicted by genefinder
grail3.0171001501	19.78	20.33	10.13	9.686	6.139	UDP glucose:flavonoid 3-o-glucosyltransferase -like protein / UDP glucose:flavonoid 3-o-glucosyltransferase, Vitis vinifera, EMBL:AF000372; supported by cDNA: gi_18252198
eugene3.00061326	2.425	2.458	1.405	1.439	1.052	putative protein / 150-kD protein, Dictyostelium discoideum, gb:U49332
gw1.II.821.1	2.095	2.179	0.954	1.01	0.489	transcription factor TINY, putative / similar to transcription factor TINY GB:CAA64359 GI:1246403 from [Arabidopsis thaliana];supported by full-length cDNA: Ceres:25524.
eugene3.00160616	6.818	6.591	3.086	3.144	2.337	chloroplast RNA-binding protein cp33 / identical to RNA-binding protein (cp33) GB:BAA06523 (Arabidopsis thaliana) (Plant Mol. Biol. 27 (3), 529-539 (1995));supported by full-length cDNA: Ceres:14246.
gw1.125.175.1	34.58	34.93	16.49	16.31	11.83	integral membrane protein, putative / contains Pfam profile: PF01554 uncharacterized membrane protein family; supported by cDNA: gi_16323120_gb_AY057664.1_
gw1.XII.781.1	7.9	7.841	4.745	4.223	3.472	expressed protein / ;supported by full-length cDNA: Ceres:12408.
estExt_fgenesh4_pg.C_LG_I1744	11.37	11	4.851	3.876	2.315	cytosolic triosephosphatisomerase / ;supported by full-length cDNA: Ceres:28516.
grail3.0168001701	1.438	1.404	0.635	0.587	0.346
estExt_fgenesh4_pg.C_LG_XIV0665	8.347	9.757	8.052	1.608	1.568	glycosyl hydrolase family 9 / similar to endo-1,4-beta glucanase; ATCEL2 GI:3132891 from [Arabidopsis thaliana]
fgenesh4_pg.C_LG_I000818	35.13	34.59	30.36	10.44	8.757	glycosyl hydrolase family 9 (endo-1,4-beta-glucanase) / similar to endo-beta-1,4-glucanase GI:4972236 from [Fragaria x ananassa] (Plant Mol. Biol. 40, 323-332 (1999)); supported by cDNA: gi_13937172_gb_AF372940.1_AF372940
estExt_Genewise1_v1.C_LG_IV1424	3.467	3.332	3.03	1.259	1.532	putative pollen allergen / pollen allergen - Pinus radiata, PID:g2935527; supported by cDNA: gi_14190354_gb_AF378855.1_AF378855
fgenesh4_pg.C_scaffold_515000005	1.71	1.5	1.445	0.691	0.77	hypothetical protein / predicted by genscan+
fgenesh4_pg.C_LG_II001404	5.867	3.716	4.184	1.938	2.283	expressed protein / ;supported by full-length cDNA: Ceres:37175.
eugene3.53220001	1.215	0.894	1.02	0.601	0.539	fertilization-independent endosperm protein (FIE) / identical to GB:AAD23584 from [Arabidopsis thaliana]; supported by cDNA: gi_4567094_gb_AF129516.1_AF129516
estExt_fgenesh4_pg.C_6280001	9.917	8.355	8.417	6.096	3.882	receptor-like protein kinase - like protein / receptor-like protein kinase RLK3, Arabidopsis thaliana, AJ011674
grail3.1434000301	12.12	10.29	9.431	6.503	2.989	Kunitz trypsin inhibitor 3 [Populus balsamifera subsp. trichocarpa x Populus deltoides]
eugene3.00090375	2.411	2.075	1.977	1.518	1.101	expressed protein / ; supported by cDNA: gi_14335093_gb_AY037226.1_
estExt_Genewise1_v1.C_LG_II2639	45.59	39.11	36.42	16.38	3.779	pectinesterase (pectin methylesterase), putative / similar to pectinesterase GI:1944574 [Lycopersicon esculentum]; similar to pollen-specific BP10 protein [SP|Q00624][Brassica napus]; contains Pfam profile: PF00394 Multicopper oxidase; supported by cDNA: gi_15982770_gb_AY057492.1_
fgenesh4_pg.C_LG_VIII000929	110.6	102.7	89.95	69.88	34.74
eugene3.00870003	395.6	350.7	298.2	207.1	11	putative protein / storage protein - Populus deltoides, PIR2:S31580;supported by full-length cDNA: Ceres:8772.
eugene3.00160444	4.357	4.324	4.096	2.741	1.696	putative protein / several hypothetical proteins - Arabidopsis thaliana
eugene3.00190357	439.7	437.6	374.5	192.9	7.475	apyrase / identical to apyrase GI:6006801 from [Arabidopsis thaliana] ; supported by cDNA: gi_6006800_gb_AF156783.1_AF156783
estExt_fgenesh4_pg.C_LG_II1042	12.03	11.56	10.38	7.154	4.583	putative glucosyltransferase / ;supported by full-length cDNA: Ceres:3126.
grail3.0018022201	5.857	5.702	4.976	3.914	2.607	hypothetical protein / predicted by genefinder and genscan; supported by cDNA: gi_18491276
estExt_Genewise1_v1.C_LG_XII0217	4.772	4.614	3.875	2.714	1.655	putative protein / NorM, Vibrio parahaemolyticus, gb:AB010463
gw1.XV.3482.1	7.932	6.627	6.723	4.933	3.783	putative protein / PBK1 protein, Homo sapiens, EMBL:HSA7398; supported by cDNA: gi_17979348
eugene3.00051523	45.97	34.13	34.57	18.01	7.95	pectinesterase (pectin methylesterase), putative / similar to pectinesterase GI:1944574 [Lycopersicon esculentum]; similar to pollen-specific BP10 protein [SP|Q00624][Brassica napus]; contains Pfam profile: PF00394 Multicopper oxidase; supported by cDNA: gi_15982770_gb_AY057492.1_
eugene3.00180919	9.358	6.619	7.007	3.021	1.309	putative protein / component of aniline dioxygenase (GMP synthase like protein) - Acinetobacter sp.,PID:d1013698;supported by full-length cDNA: Ceres:29388.
eugene3.00031513	8.613	7.238	7.465	4.348	3.601	protochlorophyllide reductase; oxidoreductase required for shoot apex development /
fgenesh4_pm.C_LG_XIV000597	12.58	10.41	10.53	5.042	3.581	flavin-containing monooxygenase, putative / similar to flavin-containing monooxygenase 4 GI:31429 from [Homo sapiens]
fgenesh4_pm.C_LG_II000962	2.714	2.248	2.217	1.559	1.343	RNA-binding CELF protein, putative / similarity to ovarian RNA-binding protein and translational control factor (bruno)- Drosphila melanogaster,EMBL:DMU58976;supported by full-length cDNA: Ceres:114653.
eugene3.00041311	8.386	6.694	5.789	2.668	2.049	unknown protein / ; supported by cDNA: gi_20260415
fgenesh4_pg.C_LG_XII001240	2.15	1.756	1.587	0.925	0.729	putative receptor-like protein kinase, ERECTA / identical to GB:U47029 and GB:D83257; contains a protein kinase domain profile (PDOC00100); contains LRR Leucine Rich Repeat domains; supported by cDNA: gi_14334873_gb_AY035110.1_
eugene3.00020113	3.485	2.791	2.514	1.687	1.348	expressed protein / ; supported by cDNA: gi_13430675_gb_AF360250.1_AF360250
grail3.4763000101	2.134	1.659	1.519	0.92	0.711	putative reversibly glycosylatable polypeptide / similar to reversibly glycosylatable polypeptide GB:AAB88408 [Pisum sativum] (Possible component of Golgi beta-glucan synthase)
fgenesh4_pg.C_LG_VII000875	5.486	4.505	4.036	1.388	1.098	expressed protein / ;supported by full-length cDNA: Ceres:8255.
eugene3.00090950	38	33.85	29.17	15.93	12.27
fgenesh4_pg.C_scaffold_155000049	4.735	4.543	4.096	2.668	2.254	chloroplast NAD-dependent malate dehydrogenase / ; supported by cDNA: gi_3256065_emb_Y13987.1_ATMDH
gw1.596.6.1	7.086	6.516	4.819	3.251	2.838	receptor serine/threonine kinase PR5K, putative / similar to receptor serine/threonine kinase PR5K GI:1235680 from [Arabidopsis thaliana]
gw1.44.176.1	5.622	4.909	3.864	2.434	2.19	ABC transporter family protein / similar to MRP-like ABC transporter GB:AAC49791 from [Arabidopsis thaliana]
gw1.II.376.1	6.049	5.509	3.611	1.129	1.12	pectate lyase / non-consensus AG donor splice site at exon 2; supported by full-length cDNA: Ceres: 21311.
fgenesh4_pm.C_LG_XIX000054	20.67	18.65	13.06	3.221	2.048	putative protein / proline-rich protein APG - Arabidopsis thaliana, PIR:S21961; supported by full-length cDNA: Ceres: 34612.
gw1.372.22.1	6.443	6.344	5.532	3.941	3.174	expressed protein / similar to hypothetical protein GB:AAB72157 [Arabidopsis thaliana];supported by full-length cDNA: Ceres:1132.
estExt_Genewise1_v1.C_LG_I6490	3.03	2.88	2.247	1.266	0.713	acetyl-CoA synthetase, putative / similar to protein contained within GB:AE000782 from [Archaeoglobus fulgidus]
estExt_Genewise1_v1.C_LG_X6115	217.3	213.4	148.9	36.06	2.104	Bet v I allergen family / similar to major pollen allergen Bet v 1 GB:CAA96544 GI:1321726 from [Betula pendula]; supported by full-length cDNA: Ceres: 6145.
grail3.0252000701	2.964	2.885	2.192	1.277	1.024
eugene3.00020896	11.76	10.95	9.024	6.693	5.49	hypothetical protein / ; supported by cDNA: gi_19699018
eugene3.00011588	1.755	1.583	1.31	0.838	0.679	unknown protein / predicted by genscan+
eugene3.33370002	2.42	1.932	1.953	1.544	0.92	COG0697: Permeases of the drug/metabolite transporter (DMT) superfamily [Dechloromonas aromatica RCB]
estExt_Genewise1_v1.C_LG_XIX2745	101.1	62.6	68.45	47.89	9.536	similar to Dr4(protease inhibitor) / temporary automated functional assignment
eugene3.00081724	5.563	3.777	3.854	2.987	0.929	cytochrome p450 family / contains Pfam profile: PF00067 cytochrome P450
eugene3.00021358	1.292	0.929	0.988	0.771	0.493	putative flavonol reductase /
eugene3.00050364	10.33	7.695	7.215	5.858	4.472	elongation factor, putative / similar to ELONGATION FACTOR 2 GB:O14460 from [Schizosaccharomyces pombe]; supported by cDNA: gi_14334675_gb_AY035011.1_
eugene3.02230023	1.95	1.382	1.421	1.086	0.818	squalene monooxygenase (squalene epoxidase)(SE), putative / similar to SP|O65404 (SE 1,1), SP|O65402 (SE 1,2), SP|O65403 (SE 2); supported by full-length cDNA: Ceres:118648.
eugene3.00050494	1.622	1.211	1.212	0.942	0.731	similar to putative RING zinc finger protein / temporary automated functional assignment
fgenesh4_pg.C_scaffold_149000029	2.386	1.743	1.72	1.115	1.014	thaumatin, putative / contains Pfam profile: PF00314 Thaumatin family; supported by cDNA: gi_18377859
estExt_fgenesh4_pg.C_LG_IV0222	2.442	1.688	1.665	1.092	0.925	coded for by A. thaliana cDNA W43435 / ; supported by cDNA: gi_14532463_gb_AY039856.1_
eugene3.01400084	6.528	4.676	4.119	2.529	2.166	unknown protein /
eugene3.00081443	12.41	9.49	8.713	5.619	5.141	hypothetical protein / predicted by genscan; supported by cDNA: gi_13877676
eugene3.00050282	3.11	2.061	1.875	1.119	0.918	phytochrome kinase substrate 1 - like protein /
gw1.XVI.3038.1	1.545	1.123	1.037	0.742	0.675	similar to gypsy Ty-3 retroelement polyprotein / temporary automated functional assignment
fgenesh1_pg.C_scaffold_305000008	6.646	4.687	3.827	2.135	1.459	polyprotein, putative / similar to polyprotein GI:2865437 from [Arabidopsis arenosa]
eugene3.00290197	3.258	2.472	2.204	1.558	1.216	ubiquitin-specific protease 21 (UBP21) / identical to ubiquitin-specific protease 21 GI:11993482 [Arabidopsis thaliana]; supported by cDNA: gi_11993481_gb_AF302669.1_AF302669
estExt_fgenesh4_pm.C_1240007	10.47	7.615	6.968	4.888	3.754	putative protein / stem-specific protein - Nicotiana tabacum,PID:g20037;supported by full-length cDNA: Ceres:35207.
estExt_Genewise1_v1.C_LG_III2193	32.48	19.61	17.34	7.821	3.487	putative protein / predicted proteins, Arabidopsis thaliana; supported by cDNA: gi_15912332_gb_AY056444.1_
gw1.IX.3770.1	5.431	3.754	3.345	2.326	1.494	high affinity Ca2+ antiporter / identical to GB:U57411, except a possible frameshift at base 58008. Sequence has been confirmed with 5 sequencing reads.; supported by cDNA: gi_13937168_gb_AF372938.1_AF372938
eugene3.01250045	12.82	8.251	7.312	4.151	1.885	expressed protein / Strong similarity to gb|D14550 extracellular dermal glycoprotein (EDGP) precursor from Daucus carota. ESTs gb|84105 and gb|AI100071 come from this gene; supported by cDNA: gi_12083229_gb_AF332411.1_AF332411
gw1.XII.1646.1	10.47	8.353	7.812	6.253	5.026	putative protein / PBK1 protein, Homo sapiens, EMBL:HSA7398; supported by cDNA: gi_17979348
fgenesh4_pg.C_LG_VIII001360	3.488	2.665	2.519	1.712	1.363	amine oxidase like protein /
gw1.619.1.1	1.168	0.889	0.871	0.634	0.492	lipase/hydrolase, putative / contains Pfam profile: PF00657 Lipase/Acylhydrolase with GDSL-like motif;supported by full-length cDNA: Ceres:23556.
estExt_fgenesh4_pm.C_1650007	5.429	4.455	2.694	2.197	1.182	auxin-independent growth promoter, putative / similar to GB:A44226 from [Nicotiana tabacum] (Science 258 (5086), 1350-1353 (1992))
eugene3.01240027	13.21	11.55	7.429	6.157	3.064	putative fatty acid desaturase / similar to D. melanogaster Des-1 protein, GenBank accession number X94180, regulator of meiosis in spermatogenesis similar to human MLD protein, GenBank accession number AF002668, regulator of EGF receptor biosynthesis as a membrane-bound fatty acid desat
grail3.0116012001	16.58	13.92	7.295	5.187	1.316	omega-6 fatty acid desaturase, endoplasmic reticulum (FAD2)(delta-12 desaturase) / identical to omega-6 fatty acid desaturase, endoplasmic reticulum (FAD2) SP:P46313 [Arabidopsis thaliana (Mouse-ear cress)] (Plant Cell 6:147-158(1994)); supported by full-length cDNA: Ceres: 111219.
fgenesh4_pm.C_LG_X000216	9.735	8.461	5.529	4.353	2.47	F12A21.4 / similar to iEP4 gb|AAD11468.1
fgenesh4_pm.C_LG_V000601	7.136	6.101	4.455	4.323	3.087	expressed protein / identical to GB:Q39022 from [Arabidopsis thaliana]; supported by cDNA: gi_14334921_gb_AY035134.1_
gw1.X.4612.1	5.171	4.616	3.514	3.397	2.584	unknown protein /
estExt_fgenesh4_pg.C_1210040	153.2	128.5	59.54	53.21	1.251	GDSL-motif lipase/hydrolase-like protein / ;supported by full-length cDNA: Ceres:18389.
fgenesh4_pg.C_LG_I000992	2.003	1.789	1.181	1.103	0.701	expressed protein / supported by full-length cDNA: Ceres:151415.
eugene3.01400063	5.049	4.253	3.098	2.809	1.774	putative protein / receptor kinase-like protein gene, Oryza longistaminata, gb:U72725
eugene3.00660262	2.996	2.589	2.103	1.952	1.411	auxin respone transcription factor / similar to auxin response factor 10 GI:6165644 from [Arabidopsis thaliana]; supported by cDNA: gi_12484202
estExt_Genewise1_v1.C_LG_XVIII0612	4.833	4.134	3.178	2.806	1.845	putative peroxiredoxin / similar to peroxiredoxin Q GB:BAA90524 from [Sedum lineare]; supported by cDNA: gi_15081742_gb_AY048264.1_
fgenesh4_pm.C_LG_XII000101	2.566	2.192	1.627	1.478	0.898	putative protein / contains similarity to unknown protein (gb|AAF19687.1)
eugene3.00071013	3.739	3.047	2.084	1.971	1.418	putative protein / contains similarity to pathogenesis-related protein;supported by full-length cDNA: Ceres:2152.
grail3.0084003101	3.81	2.965	1.655	1.614	0.935	putative lysophospholipase / similar to lysophospholipase GB:AAD52700 [Schistosoma japonicum]
eugene3.00031298	13.88	11.16	7.909	7.754	5.246	C-8,7 sterol isomerase / identical to GB:AAD03489 from [Arabidopsis thaliana] (Plant Mol. Biol. 38 (5), 807-815 (1998));supported by full-length cDNA: Ceres:2121.
fgenesh4_pg.C_LG_XIX000594	7.957	6.528	4.756	4.564	3.286	putative potassium transporter / ; supported by cDNA: gi_2384670_gb_AF012657.1_AF012657
estExt_fgenesh4_pg.C_LG_XIII0337	18.83	14.04	7.436	6.931	2.548	flavonoid 3'-hydroxylase (F3'H) / ; supported by cDNA: gi_10334803_gb_AF271649.1_AF271649
grail3.0012003501	15	11.65	8.093	8.263	5.475	mitochondrial elongation factor Tu /
fgenesh4_kg.C_LG_XIV000046	2.243	1.818	1.287	1.3	0.926	hypothetical protein /
fgenesh4_pg.C_LG_V000520	5.194	3.822	2.29	1.865	0.85	expressed protein / ; supported by cDNA: gi_15028060_gb_AY045887.1_
fgenesh4_pm.C_LG_IX000250	13.83	10.24	5.574	4.007	1.031	putative protein / ; supported by full-length cDNA: Ceres: 38141.
gw1.163.69.1	2.843	2.236	1.487	1.242	0.764	RP19 gene for chloroplast ribosomal protein CL9 / ;supported by full-length cDNA: Ceres:13554.
gw1.153.19.1	1.749	1.419	1.107	1.056	0.816	hypothetical protein / predicted by genefinder
eugene3.00140751	1.876	1.472	1.13	1.028	0.771	T14P8.6 / ; supported by cDNA: gi_15617224_gb_AY047228.1_
gw1.I.1266.1	127.8	83.12	59.98	35.76	9.422	expressed protein / Strong similarity to gb|D14550 extracellular dermal glycoprotein (EDGP) precursor from Daucus carota. ESTs gb|84105 and gb|AI100071 come from this gene; supported by cDNA: gi_12083229_gb_AF332411.1_AF332411
fgenesh4_pg.C_LG_XVIII001077	5.806	4.162	3.352	2.676	1.47	Exostosin family / contains Pfam profile: PF03016 Exostosin family
gw1.II.1429.1	4.33	3.092	2.376	1.936	1.087	cytochrome p450 (CYP78A9) / ;supported by full-length cDNA: Ceres:29661.
fgenesh4_pg.C_LG_V000656	2.484	2.016	1.739	1.561	1.241
estExt_Genewise1_v1.C_410478	18.82	13.37	9.673	8.426	2.82	phosphoglycerate dehydrogenase, putative / contained within GI:6626247 from [Archaeoglobus fulgidus]
gw1.V.3193.1	19.19	15.03	11.8	9.994	6.521	cellulose synthase - like protein / cellulose synthase, Gossypium hirsutum, U58283; supported by cDNA: gi_12836996_gb_AF267742.1_AF267742
gw1.86.12.1	9.159	7.057	4.955	4.298	2.059	Expressed protein / ; supported by full-length cDNA: Ceres: 6319.
fgenesh4_pg.C_LG_XII000318	1.527	1.186	0.895	0.734	0.339	disease resistance protein-related (LRR) / contains leucine rich-repeat domains Pfam:PF00560, INTERPRO:IPR001611; contains similarity to Hcr2-0B [Lycopersicon esculentum] gi|3894387|gb|AAC78593
gw1.VIII.1250.1	6.464	5.689	4.278	2.662	0.911	sulfate transporter / ; supported by cDNA: gi_2626752_dbj_AB008782.1_AB008782
estExt_fgenesh4_pg.C_LG_VIII0590	9.928	7.706	6.149	4.181	2.56	omega-3 fatty acid desaturase, chloroplast precursor (FAD8) / identical to SP:48622 ; supported by cDNA: gi_1030694_dbj_D17578.1_ATHFADIP1
eugene3.00190356	147.9	113.7	73.03	40.66	1.796	apyrase (Atapy1) / identical to apyrase (Atapy1) GI:6002631 from [Arabidopsis thaliana]; supported by cDNA: gi_6002630_gb_AF093604.1_AF093604
gw1.134.104.1	3.878	3.361	2.439	2.002	1.289	putative receptor protein kinase / receptor protein kinase, Ipomoea trifida,PID:g836954
grail3.0011014701	41.09	32.95	20.47	13.36	3.22	annexin / ;supported by full-length cDNA: Ceres:1728.
grail3.0007010201	11.65	9.445	6.255	4.095	1.668	putative protein / predicted proteins, Arabidopsis thaliana; supported by cDNA: gi_15293158_gb_AY051013.1_
eugene3.00020134	6.117	5.287	3.179	2.067	0.922	glutathione transferase, putative / identical to glutathione S-transferase GB:AAB09584 from [Arabidopsis thaliana]; supported by cDNA: gi_1575751_gb_U70672.1_ATU70672
gw1.I.2683.1	3.254	2.817	1.998	1.43	0.948	non phototropic hypocotyl 1-like / ; supported by cDNA: gi_5391441_gb_AF053941.2_AF053941
gw1.IV.2814.1	5.921	5.036	3.168	1.949	0.924	GDSL-motif lipase/hydrolase-like protein / ;supported by full-length cDNA: Ceres:158178.
fgenesh4_pm.C_LG_X000251	18.63	15.67	10.98	6.382	4.285	aromatic rich glycoprotein, putative / similar to aromatic rich glycoprotein GI:1762428 from [Arabidopsis thaliana]; supported by cDNA: gi_1762583_gb_U63373.1_ATU63373
fgenesh4_pg.C_LG_II001248	5.093	4.714	3.748	2.862	2.43	palmitoyl-protein thioesterase precursor - like / palmitoyl-protein thioesterase precursor, Mus musculus, EMBL:AF071025; supported by full-length cDNA: Ceres: 38539.
gw1.5745.6.1	1.514	1.322	0.964	0.646	0.403	putative UDP-glucose glucosyltransferase / similar to GB:Q40284 from [Manihot esculenta]; supported by cDNA: gi_13937235_gb_AF372973.1_AF372973
fgenesh4_pg.C_scaffold_88000041	5.08	4.364	3.788	2.961	1.986	mitochondrial phosphate translocator / ; supported by cDNA: gi_16604459
gw1.II.423.1	1.94	1.615	1.458	1.138	0.766	lysine-sensitive aspartate kinase (gb|AAB63104.1) / ; supported by cDNA: gi_2257742_gb_U62020.1_ATU62020
gw1.I.2372.1	11.09	8.3	6.978	4.425	0.958	putative protein / predicted protein, Arabidopsis thaliana;supported by full-length cDNA: Ceres:32599.
eugene3.00140555	11.75	9.816	8.399	6.063	4.06	pectinacetylesterase, putative / similar to pectinacetylesterase precursor GI:1431629 from [Vigna radiata] ; supported by cDNA: gi_15450606_gb_AY052671.1_
eugene3.27160001	7.604	6.415	5.772	4.486	3.336
estExt_Genewise1_v1.C_LG_VII3015	1.299	1.025	0.912	0.631	0.369	putative protein / similar to unknown protein (emb|CAB62433.1|);supported by full-length cDNA: Ceres:102248.
gw1.XI.2025.1	6.298	4.953	4.512	3.584	2.421	hypothetical protein / predicted by genemark.hmm
gw1.XIX.1018.1	1.293	1.01	0.953	0.673	0.458	hypothetical protein / predicted by genscan+
gw1.IX.467.1	19.49	14.37	16.55	15.47	9.533	putative protein / predicted proteins, Arabidopsis thaliana
eugene3.00100751	2.191	1.559	1.877	1.709	0.956	unknown protein / similar to second major allergen Cry j II precursor GB:JC2498 from [Cryptomeria japonica]
fgenesh4_pg.C_LG_VI001876	1.179	0.949	1.156	0.93	0.579
estExt_fgenesh4_pm.C_LG_XVIII0125	16.13	14.22	13.83	11.9	7.128	cellulose synthase catalytic subunit (IRX3) / ; supported by cDNA: gi_4886755_gb_AF088917.1_AF088917
fgenesh4_pg.C_LG_XVI000539	19.29	17.46	17.07	15.25	8.931	expressed protein / similar to unknown protein GB:AAD21471 [Arabidopsis thaliana]; supported by cDNA: gi_15810316_gb_AY056197.1_
fgenesh4_pm.C_LG_V000421	20	17.98	18.41	17.04	9.934	GT-like trihelix DNA-binding protein, putative / similar to GT2 [Arabidopsis thaliana] GI:2664202, GI:416490
fgenesh4_pg.C_LG_I002663	2.294	1.909	2.01	1.759	0.953
estExt_Genewise1_v1.C_LG_X0701	89.52	81.19	75.28	67.17	24.44	expressed protein / similar to pop3 peptide GB:AAC26526 from [Populus balsamifera subsp. trichocarpa X Populus deltoides];supported by full-length cDNA: Ceres:268652.
fgenesh4_pg.C_scaffold_11393000001	2.523	2.351	2.206	2.058	0.999
estExt_fgenesh4_pg.C_1290056	71.68	68.83	67.54	58.85	24.22	phytochelatin synthetase - like protein / putative phytochelatin synthetase, Arabidopsis thaliana, EMBL:ATH6787;supported by full-length cDNA: Ceres:17250.
gw1.57.15.1	1.976	1.926	1.818	1.736	0.929	bZIP family transcription factor / contains a bZIP transcription factor basic domain signature (PDOC00036); supported by cDNA: gi_14335073_gb_AY037216.1_
gw1.8222.4.1	15.08	15.94	13.47	11.49	3.294	putative beta-ketoacyl-CoA synthase /
gw1.5147.2.1	3.216	3.357	3.053	2.362	0.704	auxin transport protein REH1, putative / similar to auxin transport protein REH1 GI:3377509 from [Oryza sativa]; supported by cDNA: gi_5817300_gb_AF087818.1_AF087818
gw1.IX.1477.1	1.406	1.388	1.329	1.117	0.526	auxin-induced protein - like / auxin-inducible SAUR gene, Raphanus sativus,AB000708;supported by full-length cDNA: Ceres:10140.
estExt_fgenesh4_pm.C_LG_III0115	7.86	8.797	7.624	5.965	3.495	expressed protein / ;supported by full-length cDNA: Ceres:8255.
fgenesh4_pg.C_LG_XVII000409	9.115	10.86	8.76	6.518	2.203	expansin, putative / similar to expansin At-EXP1 GI:1041702 from [Arabidopsis thaliana];supported by full-length cDNA: Ceres:14132.
estExt_fgenesh4_pg.C_LG_XV1167	46.5	65	49.86	43.21	8.208	acyltransferase / ; supported by full-length cDNA: Ceres: 35357.
gw1.217.19.1	10.2	14.11	11.18	8.604	0.959	leucine-rich repeat transmembrane protein kinase, putative / similar to GB:AAC50043 from [Arabidopsis thaliana] (Plant Mol. Biol. 37 (4), 587-596 (1998))
gw1.I.6587.1	1.273	1.478	1.213	1.113	0.425	unknown protein /
gw1.I.8139.1	1.989	2.188	1.575	1.821	0.602	putative protein / contains similarity to DNA-3-methyladenine glycosylase I;supported by full-length cDNA: Ceres:29551.
estExt_Genewise1_v1.C_LG_IX2261	57.95	51.06	44.23	55.18	9.183	unknown protein /
eugene3.00021640	11.7	10.3	9.075	12.02	2.821	bHLH protein (RAP-1) / identical to bHLH protein GB:CAA67885 GI:1465368 from [Arabidopsis thaliana]; supported by cDNA: gi_14335047_gb_AY037203.1_
estExt_Genewise1_v1.C_LG_XI2869	11.41	11.14	9.765	12.18	5.231	auxin response transcription factor(ARF6) / identical to ARF6 [Arabidopsis thaliana] GI:4102600 (Science 276 (5320), 1865-1868 (1997)); supported by cDNA: gi_4102599_gb_AF013467.1_AF013467
fgenesh4_pg.C_LG_IX000516	5.313	4.464	3.88	5.181	1.663	sugar transport, putative / similar to D-XYLOSE-PROTON SYMPORTER GB:O52733 from [Lactobacillus brevis]
estExt_fgenesh4_pm.C_1660031	6.626	6.706	5.36	6.827	2.442	AMP-binding protein / ; supported by cDNA: gi_20799720
fgenesh4_pm.C_LG_VII000309	5.113	5.635	4.537	6.027	1.413	leucine-rich repeat transmembrane protein kinase, putative /
estExt_fgenesh4_pg.C_LG_IX0381	9.855	10.77	9.253	10.81	4.255	tonoplast intrinsic protein, putative / similar to tonoplast intrinsic protein GI:21054 from [Phaseolus vulgaris]; supported by cDNA: gi_2605713_gb_AF026275.1_AF026275
estExt_fgenesh4_pg.C_LG_II1789	1.008	1.08	0.978	1.124	0.557	putative protein / HIRA interacting protein 4 (dnaJ-like) - Homo sapiens, EMBL:AJ001309;supported by full-length cDNA: Ceres:37292.
grail3.0025015501	7.004	5.184	4.701	5.013	1.933	Ca2+/H+-exchanging protein-like / Arabidopsis thaliana high affinity calcium antiporter CAX1 encoded by GenBank Accession Number U57411
gw1.XII.1732.1	23.42	18.36	16.65	17.73	5.268	unknown protein / ; supported by cDNA: gi_20466208
gw1.XVI.1421.1	1.971	1.417	1.439	1.43	0.863	UDP-GlcNAc:dolichol phosphate N-acetylglucosamine-1-phosphate transferase, putative / strong similarity to GI:5804772; supported by full-length cDNA: Ceres:99839.
fgenesh4_pm.C_LG_II000539	1.896	1.351	1.402	1.432	0.915	calcium-transporting ATPase 3, endoplasmic reticulum-type / very similar to fruit fly Ca2+-transporting ATPase, gi|114306 and fast skeletal muscle Ca-ATPase [Rana esculenta], gi|228912; supported by cDNA: gi_4808839_gb_AF117296.1_AF117296
eugene3.00280341	2.249	1.694	1.502	1.832	1.061	putative protein / hypothetical proteins - Arabidopsis thaliana
fgenesh4_pg.C_LG_XII000148	33.16	21.2	18.77	26.05	9.97	spermidine synthase / ;supported by full-length cDNA: Ceres:33021.
grail3.0639000203	3.836	2.996	2.876	3.239	1.679	unknown protein / ESTs gb|Z34075, gb|Z34835 and gb|AA404888 come from this gene
fgenesh1_pg.C_scaffold_1168000001	1.755	1.352	1.288	1.547	0.794	60I2G03 [Populus deltoides]
gw1.21480.1.1	16.47	13.09	7.931	13.2	1.337	O-methyltransferase, family 2 family / similar to caffeic acid O-methyltransferase, Pinus taeda, gb:U39301; supported by cDNA: gi_20466673
gw1.XII.513.1	13.33	11.77	9.132	12.12	5.545	acetolactate synthase / ; supported by cDNA: gi_14596062_gb_AY042819.1_
gw1.142.282.1	12.28	8.649	6.053	9.397	0.542	O-methyltransferase, family 2 family / similar to caffeic acid O-methyltransferase, Pinus taeda, gb:U39301; supported by cDNA: gi_20466673
gw1.XV.1562.1	9.356	7.483	6.038	7.938	4.661	heat shock protein 70 (Hsc70-5) / ; supported by cDNA: gi_6746589_gb_AF217458.1_AF217458
grail3.0014005501	2.213	1.75	1.37	1.711	0.984	bystin, putative / similar to bystin GI:1160618 from [Homo sapiens]
gw1.215.12.1	1.811	1.426	1.045	1.365	0.751	putative protein / predicted proteins - Arabidopsis thaliana; supported by cDNA: gi_17473810
estExt_Genewise1_v1.C_570289	21.67	14.36	12.31	14.18	5.847	expressed protein / Is a member of the PF|00903 gyloxalase family. ESTs gb|T44721, gb|T21844 and gb|AA395404 come from this gene; supported by full-length cDNA: Ceres: 5364.
fgenesh4_pg.C_LG_I003292	1.256	0.873	0.799	0.899	0.541	FAD-linked oxidoreductase family / similar to SP|P30986 reticuline oxidase precursor (Berberine-bridge-forming enzyme) (BBE) (Tetrahydroprotoberberine synthase) [Eschscholzia californica]; contains PF01565 FAD binding domain
gw1.XIX.2950.1	6.257	4.506	3.899	4.777	2.859	wound induced protein-like [Vitis vinifera]
fgenesh4_pm.C_scaffold_133000042	51.62	38.88	30.44	36.8	20.02	calreticulin (crt1) / identical to calreticulin (crt1) GI:2052379 [Arabidopsis thaliana]; supported by cDNA: gi_2052378_gb_U66343.1_ATU66343
gw1.163.75.1	19.56	13.99	11.51	14.04	7.363	lethal leaf-spot 1 homolog Lls1 / ; supported by cDNA: gi_20260385
gw1.X.2967.1	3.632	2.352	1.635	2.302	0.877	putative protein / predicted proteins, Archaeoglobus fulgidus, Synechocystis sp.;supported by full-length cDNA: Ceres:125255.
gw1.148.120.1	1.237	0.87	0.712	0.835	0.485	putative protein / BCS1 protein precursor, Saccharomyces cerevisiae, PIR:S61170
grail3.0019037101	6.613	5.05	3.563	4.204	1.87	Expressed protein / ; supported by cDNA: gi_14334701_gb_AY035024.1_
gw1.147.152.1	3.429	2.911	2.443	2.498	1.681	methyltransferase-like protein / methyltransferase related protein - Mus musculus, EMBL:AB023619
eugene3.00002262	7.2	6.089	4.972	5.156	3.43	glycosyl hydrolase family 17 (beta-1,3-glucanase) / similar to beta-1,3-glucanase GI:15150341 from [Camellia sinensis];supported by full-length cDNA: Ceres:154469.
gw1.VIII.1519.1	11.33	8.326	5.656	6.257	1.86	cytochrome p450 family / fatty acid omega-hydroxylase cytochrome P450 4A11 - Homo sapiens, PIR:I53015
gw1.274.2.1	8.135	5.898	4.723	5.062	2.259	receptor-like serine/threonine kinase, putative / similar to receptor-like serine/threonine kinase GB:AAC50043 GI:2465923 from [Arabidopsis thaliana]
estExt_fgenesh4_pg.C_LG_III1871	125.7	86.12	57.79	61.57	16.11	peroxidase, putative / identical to peroxidase [Arabidopsis thaliana] gi|1491617|emb|CAA68212; supported by full-length cDNA: Ceres:37564.
gw1.816.11.1	64.38	49.95	40.54	43.4	26.69	ribosomal protein / identical to ribosomal protein GI:806279 from [Arabidopsis thaliana]
gw1.VIII.1518.1	2.879	1.908	1.276	1.498	0.378	cytochrome p450 family / fatty acid omega-hydroxylase cytochrome P450 4A11 - Homo sapiens, PIR:I53015
eugene3.00140999	2.239	1.579	1.233	1.287	0.61	PREDICTED OJ1372_D12.115 gene product [Oryza sativa (japonica cultivar-group)] >gi|56202230|dbj|BAD73662.1| putative ionotropic glutamate receptor homolog GLR4 [Oryza sativa (japonica cultivar-group)]
grail3.0024024301	4.14	3.172	2.549	2.556	1.866	P0468B07.6 [Oryza sativa (japonica cultivar-group)] >gi|20160684|dbj|BAB89627.1| unknown protein [Oryza sativa (japonica cultivar-group)]
estExt_Genewise1_v1.C_LG_III0234	67.81	45.31	35.37	34.22	21.27	luminal binding protein / ; supported by cDNA: gi_1303694_dbj_D84414.1_ATHBIPA
gw1.87.5.1	4.633	3.38	2.673	2.892	1.834	putative uroporphyrinogen decarboxylase / ; supported by cDNA: gi_14334767_gb_AY035057.1_
fgenesh4_pg.C_LG_XIV000930	3.773	2.715	2.054	2.348	1.404	putative ligand-gated ion channel subunit / ; supported by cDNA: gi_5759099_gb_AF170494.1_AF170494
grail3.0006045401	3.448	2.334	1.741	2.072	1.079	hypothetical protein / predicted by genemark.hmm
gw1.279.9.1	12.98	9.315	6.416	6.949	3.579	cytochrome p450, putative / cytochrome P450, Helianthus tuberosus, EMBL:HTCYP81L
fgenesh4_pg.C_LG_II002065	7.294	5.875	4.382	4.791	3.383	hypothetical protein / predicted by genscan+
estExt_Genewise1_v1.C_LG_II0880	2.352	1.787	1.302	1.468	0.906	putative guanylate binding protein /
estExt_fgenesh4_pg.C_LG_XIX0984	12.69	6.777	6.551	5.448	1.463	similar to Dr4(protease inhibitor) / temporary automated functional assignment
estExt_fgenesh4_pg.C_1220052	5.719	3.296	2.98	2.839	1.224	purple acid phosphatase, putative / contains Pfam profile: PF02227 Purple acid phosphatase; supported by cDNA: gi_17979080
gw1.44.255.1	3.228	2.402	2.316	2.175	1.441	Expressed protein / ; supported by cDNA: gi_20453161
eugene3.00020596	1.252	0.856	0.787	0.771	0.413	RIBOSOMAL PROTEIN, putative / similar to 30S RIBOSOMAL PROTEIN S1 GB:P46228 from [Synechococcus sp.]
estExt_fgenesh4_pm.C_LG_XIV0428	7.49	5.35	4.85	4.196	2.083	hydroperoxide lyase (HPOL) like protein / ; supported by cDNA: gi_3822402_gb_AF087932.1_AF087932
eugene3.01180065	4.568	3.098	2.757	2.362	0.696	putative protein / similar to unknown protein (pir||T07677)
fgenesh4_pm.C_LG_I000503	1.813	1.395	1.297	1.183	0.731	F-box protein family / predicted by genemark.hmm
gw1.97.110.1	15.84	10.95	9.623	8.569	5.018	threonine synthase, putative / similar to threonine synthase GI:4850369 from (Arabidopsis thaliana); supported by cDNA: gi_20466325
eugene3.01230092	3.61	2.308	2.003	1.654	0.811	expressed protein / contains Pfam profile: PF00561 alpha/beta hydrolase fold;supported by full-length cDNA: Ceres:36063.
gw1.1437.5.1	70.78	50.18	44.92	37.39	21.41	non-specific lipid transfer protein / ;supported by full-length cDNA: Ceres:8400.
gw1.V.3789.1	1.062	0.777	0.741	0.624	0.419	photoreceptor-interacting protein-like / ; supported by cDNA: gi_15146317_gb_AY049300.1_
gw1.XVI.1522.1	2.53	1.78	1.788	1.424	1.164	putative DNA polymerase delta small subunit /
eugene3.00010060	3.455	1.985	1.941	1.409	1	glycosyl hydrolase family 17 / similar to beta-1,3-glucanase GI:15150341 from [Camellia sinensis]; supported by cDNA: gi_14334497_gb_AY034940.1_
estExt_fgenesh4_pm.C_LG_XVI0427	3.503	1.652	1.827	1.21	0.688	leucoanthocyanidin dioxygenase-like protein / ;supported by full-length cDNA: Ceres:13012.
eugene3.63070001	2.211	1.084	1.165	0.735	0.587	disease resistance response protein-related/ dirigent protein-related / similar to dirigent protein [Thuja plicata] gi|6694699|gb|AAF25360; similar to disease resistance response protein 206-d [Pisum sativum] gi|508844|gb|AAB18669
estExt_fgenesh4_pg.C_LG_XVI1240	8.738	5.079	5.483	4.326	2.677	peroxidase, putative / similar to peroxidase [Nicotiana tabacum] gi|5381253|dbj|BAA82306; similar to Peroxidase P7 [Brassica rapa (Turnip)] SWISS-PROT:P00434
grail3.0123009201	2.253	1.235	1.355	1.108	0.603	sterol-C5-desaturase / identical to GB:AAD12944 from [Arabidopsis thaliana];supported by full-length cDNA: Ceres:7564.
eugene3.130120001	1.408	0.896	0.982	0.9	0.686	putative glucosyltransferase /
gw1.IV.4073.1	100.1	59.35	52.44	45.52	23.76	expressed protein / ;supported by full-length cDNA: Ceres:3457.
gw1.VIII.622.1	6.967	4.452	4.18	3.947	2.89	putative chloroplast membrane protein, ALBINO3 / similar to GB:AAB61458
fgenesh4_pg.C_scaffold_1787000001	6.056	3.406	2.923	2.621	1.453	growth regulator, putative / similar to axi 1 GB:CAA56570 GI:559921 from [Nicotiana tabacum]; supported by cDNA: gi_15293042_gb_AY050955.1_
estExt_fgenesh4_pg.C_280257	10.46	6.371	4.751	5.47	2.444	threonine dehydratase/deaminase (OMR1) / identical to threonine dehydratase/deaminase (OMR1) GB:AAC97936, GB:AF096281 [Arabidopsis thaliana]; supported by cDNA: gi_3800877_gb_AF096281.1_AF096281
gw1.XII.1854.1	2.598	1.807	1.613	1.685	1.186	unknown protein /
estExt_fgenesh4_pg.C_LG_V0237	3.673	2.456	1.962	2.21	1.604	hypothetical protein /
grail3.0001075401	3.753	2.255	1.564	1.952	1.118	putative protein / similar to unknown protein (pir||T00246)
eugene3.00050078	2.462	1.651	1.34	1.448	1.087
eugene3.00111324	5.737	3.776	3.31	3.403	2.648	cytochrome p450 family /
gw1.VIII.2806.1	1.813	1.149	0.952	0.995	0.749	putative gag polyprotein [Cicer arietinum]
eugene3.01180056	25.34	11.84	12.31	14.21	5.9	hypothetical protein /
gw1.VI.504.1	2.532	1.729	1.647	1.762	1.177	expressed protein / ; supported by full-length cDNA: Ceres: 4524.
eugene3.00130642	4.193	2.528	2.251	2.442	1.808	putative phosphoribosylanthranilate transferase / similar to phosphoribosylanthranilate transferase GB:CAA16616 [Arabidopsis thaliana], phosphoribosylanthranilate transferase GB:BAA13032 [Pisum sativum]
estExt_fgenesh4_pm.C_LG_XI0107	8.38	4.599	3.796	4.486	2.724	dihydroflavonol 4-reductase, putative / similar to dihydroflavonol 4-reductase GI:1332411 from [Rosa hybrida]; supported by cDNA: gi_6689825_gb_AF092912.1_AF092912
eugene3.00130737	3.57	1.57	1.112	1.584	0.596	putative protein / hypersensitivity-related gene product HSR201 - Nicotiana tabacum, EMBL:X95343
eugene3.00120231	3.445	1.279	1.126	1.401	0.631	luminal binding protein (dbj|BAA13948.1) / ; supported by cDNA: gi_1303694
fgenesh4_pg.C_LG_II000941	1.43	0.774	0.738	0.768	0.531	Expressed protein / ; supported by full-length cDNA: Ceres: 42117.
fgenesh4_pm.C_LG_I000526	6.506	6.205	4.865	5.34	3.024	nodulin-like protein / similar to nodule-specific protein Nlj70 GB:AAC39500 from [Lotus japonicus]; supported by cDNA: gi_14334879_gb_AY035113.1_
gw1.XVI.1206.1	21	18.71	12.35	13.97	2.764	putative protein / predicted proteins, Arabidopsis thaliana
gw1.VIII.1454.1	23.56	20.54	12.69	17.83	4.325	expressed protein / ; supported by full-length cDNA: Ceres: 20582.
grail3.0064005601	1.197	1.076	0.861	0.976	0.529	putative ATP-dependent RNA helicase A /
estExt_fgenesh4_pg.C_LG_XVI1077	27.36	21.36	17.48	15.37	3.052	omega-3 fatty acid desaturase, chloroplast precursor (FAD8) / identical to SP:48622 ; supported by cDNA: gi_1030694_dbj_D17578.1_ATHFADIP1
fgenesh4_pm.C_LG_VIII000150	6.753	5.143	3.911	4.033	0.676	putative protein / different transporter proteins
eugene3.00640202	7.756	6.57	6.174	6.072	3.531	unknown protein /
gw1.XI.2555.1	1.375	1.165	1.078	1.056	0.669	hypothetical protein / similar to hypothetical protein GB:AAD28316
grail3.0025005701	12.07	10.12	8.867	7.715	4.984	putative protein / glyoxal oxidase (glx2) - Phanerochaete chrysosporium, EMBL:L47287; supported by cDNA: gi_15809875_gb_AY054205.1_
estExt_fgenesh4_pg.C_LG_VI0678	21.76	17.84	12.81	11.74	2.575	putative protein / putative hydrolase At2g32150 - Arabidopsis thaliana, EMBL:AC006223;supported by full-length cDNA: Ceres:36724.
estExt_Genewise1_v1.C_LG_X0255	17.66	14.93	11.66	9.931	3.961	peptide transporter, putative / similar to PEPTIDE TRANSPORTER PTR2-B GB:P46032 GI:1172704 from [Arabidopsis thaliana]; supported by cDNA: gi_20147230
estExt_Genewise1_v1.C_LG_XIII1315	1.32	1.139	0.882	0.783	0.398	unknown protein /
grail3.0017029801	12.52	11.21	8.603	8.11	4.695	Cyclin D2;1 /
gw1.II.3963.1	6.132	5.443	4.279	4.009	2.281	ZW10-like protein / ; supported by cDNA: gi_14334941_gb_AY035144.1_
gw1.197.47.1	8.335	7.273	4.783	4.19	1.198	leucine-rich repeat transmembrane protein kinase, putative / receptor-like protein kinase - Arabidopsis thaliana RKL1, PID:g4008006
gw1.57.331.1	3.113	2.772	2.03	1.787	0.936	putative protein / similar to unknown protein (pir||T08413)
fgenesh4_pg.C_scaffold_4443000001	7.879	6.999	5.78	5.506	3.883	score=37.6, E=2.9e-07, N=3 / ; supported by cDNA: gi_19347783
fgenesh1_pg.C_scaffold_994000002	1.097	0.961	0.784	0.75	0.518
eugene3.01070035	42.78	40.18	32.4	29.46	13.18	putative protein / contains similarity to phytocyanin/early nodulin-like protein
estExt_fgenesh4_pg.C_LG_II1710	3.232	3.189	2.529	2.482	1.197	ABC transporter family protein / Strong similarity to MRP-like ABC transporter gb|U92650 from A. thaliana and canalicular multi-drug resistance protein gb|L49379 from Rattus norvegicus; supported by cDNA: gi_10197657_gb_AF225908.1_AF225908
gw1.V.448.1	2.996	2.943	2.355	2.244	1.139	mitochondrial carrier protein family / ;supported by full-length cDNA: Ceres:32654.
fgenesh4_pm.C_LG_VIII000218	3.657	3.493	2.408	2.376	0.65	unknown protein / similar to hypothetical protein GB:AAC23643 [Arabidopsis thaliana]
estExt_fgenesh4_pg.C_LG_VIII0032	4.395	3.872	3.364	3.076	1.287	outward rectifying potassium channel KCO / ;supported by full-length cDNA: Ceres:32253.
estExt_fgenesh4_pg.C_LG_XVI1147	1.865	1.721	1.526	1.511	0.829	putative protein / several hypothetical proteins - Arabidopsis thaliana;supported by full-length cDNA: Ceres:108209.
eugene3.177770001	1.077	1.011	0.846	0.852	0.43	putative protein / various predicted proteins
gw1.I.7000.1	3.358	2.834	2.056	2.162	1.28	DNA-directed RNA polymerase subunit, putative / similar to GI:6723961 from [Schizosaccharomyces pombe]
fgenesh4_pg.C_scaffold_9882000001	10.74	8.711	6.052	6.578	3.643	trehalose-6-phosphate synthase, putative / similar to trehalose-6-phosphate synthase GI:4468259 from [Pichia angusta]; supported by cDNA: gi_13878048_gb_AF370287.1_AF370287
gw1.II.351.1	5.375	4.584	3.275	3.255	1.885	putative phosphatidate phosphohydrolase / similar to phosphatidate phosphohydrolase GB:AAB50246 from [Rattus norvegicus];supported by full-length cDNA: Ceres:121374.
fgenesh4_pg.C_LG_II001585	21.77	18.02	11.71	12.27	7.027	bHLH protein / similar to transcription factor MYC7E GB:AAD15818 GI:4321762 from [Zea mays]; supported by cDNA: gi_18026973
eugene3.18780001	43.33	33.24	15.9	18.32	4	anthranilate N-benzoyltransferase / ;supported by full-length cDNA: Ceres:114130.
fgenesh4_pg.C_scaffold_133000007	24.05	17.22	8.231	9.727	2.86	anthranilate N-benzoyltransferase / ;supported by full-length cDNA: Ceres:114130.
eugene3.00031909	10.06	8.313	6.32	6.628	4.602	enoyl-ACP reductase (enr-A) /
fgenesh4_pg.C_LG_VII001324	1.698	1.425	1.101	1.135	0.831	putative protein / immunophilin FKBP46 - Spodoptera frugiperda (fall armyworm),PIR2:A55320; supported by cDNA: gi_15982871_gb_AY057543.1_
gw1.1093.5.1	2.863	2.165	1.377	1.452	0.712	S-receptor kinase homolog 2 precursor / S-receptor kinase homolog 2 precursor, Arabidopsis thaliana, PIR:S27754
eugene3.00180802	8.371	7.118	4.125	4.947	2.554	hypothetical protein / predicted by genefinder; supported by cDNA: gi_17104827
gw1.134.172.1	12.35	9.62	3.789	5.218	1.381	cyclic nucleotide-regulated ion channel (CNGC4) / identical to cyclic nucleotide and calmodulin-regulated ion channel (cngc4) GI:4581203 from [Arabidopsis thaliana];supported by cDNA: gi_15027930_gb_AY045822.1_; supported by cDNA: gi_16323173_gb_AY057691.1_
gw1.XVI.542.1	9.683	8.287	6.058	6.613	4.726	ribosomal protein L17 -like protein / ribosomal protein L17, chloroplast, Nicotiana tabacum, PIR:T01744;supported by full-length cDNA: Ceres:25166.
fgenesh4_pg.C_LG_VI001684	2.975	2.278	1.091	1.492	0.531	expressed protein / ;supported by full-length cDNA: Ceres:6967.
eugene3.162770001	1.547	1.368	0.816	0.892	0.553	putative katanin / ;supported by full-length cDNA: Ceres:119620.
eugene3.00121203	10.78	9.463	5.796	7.522	3.081	subtilisin-like serine protease / similar to subtilisin-like protease GI:3687307 from [Lycopersicon esculentum]
fgenesh4_pg.C_LG_II000867	3.922	3.812	2.136	2.636	0.956	glycosyl hydrolase family 3 / similar to xylosidase GI:2102655 from [Aspergillus niger]
gw1.XIV.4085.1	1.637	1.563	1.031	1.187	0.807	hypothetical protein / predicted by genemark.hmm; supported by cDNA: gi_17065175
gw1.XIV.1672.1	3.295	3.019	2.254	2.193	1.432	DEAD/DEAH box RNA helicase, putative /
gw1.1425.5.1	5.757	5.198	3.279	3.347	1.854	24-sterol C-methyltransferase / ; supported by cDNA: gi_11066104_gb_AF195648.1_AF195648
eugene3.01370032	16	15.25	10.73	10.78	6.873	invertase inhibitor homolog (emb|CAA73335.1) / ;supported by full-length cDNA: Ceres:25884.
estExt_Genewise1_v1.C_LG_I7028	293	273.6	168.3	166.3	80.87	nucleoid DNA-binding-like protein / ;supported by full-length cDNA: Ceres:15560.
gw1.II.630.1	5.846	5.569	4.422	4.053	2.746	Expressed protein / ; supported by full-length cDNA: Ceres: 28445.
fgenesh4_pm.C_LG_XIV000167	1.304	1.246	0.868	0.843	0.439	putative acetyltransferase / similar to Digitalis lanata lanatoside 15'-O-acetyltransferase, GenBank accession number AJ011567
eugene3.00280295	33.53	28.98	19.34	20.44	6.869	putative protein / beta-(1-3)-glucosyl transferase, Bradyrhizobium japonicum, EMBL:AF047687; supported by cDNA: gi_16974551_gb_AY060563.1_
gw1.V.1420.1	6.074	5.551	3.601	3.812	1.534	ADP-glucose pyrophosphorylase, putative / similar to ADP-glucose pyrophosphorylase GB:X78900 GI:556623 from [Beta vulgaris]; supported by cDNA: gi_17380941
fgenesh4_pg.C_LG_XII000055	1.06	0.998	0.732	0.789	0.515	cyclic nucleotide-binding transporter 1 (CNBT1) / identical to cyclic nucleotide-binding transporter 1 (CNBT1) GI:8131898 from [Arabidopsis thaliana]; supported by cDNA: gi_8131897_gb_AF148541.1_AF148541
gw1.3465.11.1	3.288	2.131	1.701	2.724	1.098	NADH dehydrogenase 2-like ORF 260
grail3.0039019601	2.937	2.167	1.538	2.603	1.169	Expressed protein / ; supported by full-length cDNA: Ceres: 31323.
eugene3.01710026	3.522	2.211	1.551	3.15	1.195	MATE efflux family protein, putative / strong similarity to unknown protein (pir||T02324); supported by cDNA: gi_15028278_gb_AY046054.1_
estExt_fgenesh4_pm.C_290034	20.66	10.68	9.887	15.68	7.221	putative acyl-CoA oxidase / possibly a peroxisomal component; supported by cDNA: gi_20465712
eugene3.00080179	11.35	6.173	5.372	8.862	4.143	expressed protein / ;supported by full-length cDNA: Ceres:5167.
eugene3.01070077	23.16	12.21	13.25	16.41	10.16	globulin-like protein / similar to GB:7595348 from [Cucumis melo];supported by full-length cDNA: Ceres:40551.
grail3.0090014601	28.81	13.31	6.547	18.28	8.174	expressed protein / ;supported by full-length cDNA: Ceres:5167.
grail3.0086010101	4.159	2.361	1.833	2.83	1.674	acid phosphatase /
eugene3.01700075	1.247	0.622	0.805	0.802	0.589	gag/pol polyprotein - maize retrotransposon Hopscotch >gi|531389|gb|AAA57005.1| copia-like retrotransposon Hopscotch polyprotein
fgenesh4_pg.C_scaffold_14446000001	3.736	1.963	1.443	0.82	1.923
fgenesh1_pg.C_LG_IV000068	1.217	0.52	0.546	0.282	0.479	putative retroelement pol polyprotein /
eugene3.00280282	3.08	1.59	1.571	1.174	1.539	putative protein / predicted proteins - Arabidopsis thaliana
eugene3.01320010	2.601	0.888	0.782	0.349	0.758	zinc finger -like protein / zinc finger protein 1, Arabidopsis thaliana, PIR:T48874
estExt_fgenesh4_pg.C_LG_XIII0468	3.743	1.39	1.471	0.895	1.701
gw1.188.13.1	2.203	0.752	0.783	0.527	0.901	putative reverse transcriptase /
gw1.X.5933.1	1.929	0.676	0.602	0.505	0.738	copper amine oxidase, putative / similar to copper amine oxidase GI:3819099 from [Cicer arietinum]
fgenesh4_pg.C_LG_IV000188	1.447	0.526	0.587	0.41	0.54	hypothetical protein / ; supported by cDNA: gi_13430595
grail3.0126003801	3.07	0.856	0.781	0.52	0.777	putative protein / predicted proteins, Arabidopsis thaliana
eugene3.02110009	1.502	0.457	0.49	0.376	0.45
gw1.XI.3260.1	6.586	4.217	3.143	2.965	2.404	putative protein kinase / ; supported by cDNA: gi_13249122_gb_AF295667.1_AF295667
eugene3.01780010	25.24	12.51	5.506	3.6	1.592	polyphenol oxidase [Populus balsamifera subsp. trichocarpa x Populus deltoides]
gw1.8119.4.1	101.5	48.55	18.33	12.85	3.119	polyphenol oxidase [Populus balsamifera subsp. trichocarpa x Populus deltoides]
estExt_fgenesh4_pg.C_LG_I0449	65.18	32.86	9.132	7.906	1.442	chalcone synthase (naringenin-chalcone synthase) (testa 4 protein) (sp|P13114) / ;supported by full-length cDNA: Ceres:38370.
gw1.14009.1.1	82.67	40.52	14.37	13.63	6.85	flavanone 3-hydroxylase (FH3) / ;supported by full-length cDNA: Ceres:36653.
fgenesh4_pg.C_scaffold_14069000001	59.16	27.43	8.558	5.91	1.135	polyphenol oxidase [Populus balsamifera subsp. trichocarpa x Populus deltoides]
grail3.0010056001	6.113	3.397	1.685	1.563	1.023	expressed protein / similar to farnesylated protein ATFP3 [GI:4097547]; contains PF00403 Heavy-metal-associated domain
eugene3.06370001	59.4	24.05	7.688	9.028	2.545	polyphenol oxidase [Populus balsamifera subsp. trichocarpa x Populus deltoides]
eugene3.00050761	11.67	5.716	3.003	3.164	2.297	acetyl-CoA carboxylase, putative / similar to GI:1100253 from [Arabidopsis thaliana]; supported by cDNA: gi_11138219
gw1.1651.5.1	46.36	18.16	4.908	6.168	2.33	flavanone 3-hydroxylase (FH3) / ;supported by full-length cDNA: Ceres:36653.
eugene3.105580001	55.29	23.21	7.926	7.156	1.22	chalcone synthase (naringenin-chalcone synthase) (testa 4 protein) (sp|P13114) / ;supported by full-length cDNA: Ceres:38370.
eugene3.17730001	57.26	24.96	8.896	8.008	2.783	polyphenol oxidase [Populus balsamifera subsp. trichocarpa x Populus deltoides]
gw1.5228.1.1	48.14	22.42	9.704	11.72	5.325	flavanone 3-hydroxylase (FH3) / ;supported by full-length cDNA: Ceres:36653.
eugene3.02880007	11.07	5.301	2.156	2.392	0.952	hypothetical protein /
grail3.0182000101	46.62	17.23	6.496	3.584	1.305	polyphenol oxidase [Populus balsamifera subsp. trichocarpa x Populus deltoides]
estExt_Genewise1_v1.C_LG_II0799	86.9	33.18	14.87	10.39	4.477	dihydroflavonol 4-reductase /
gw1.178.47.1	14.25	5.828	2.583	2.046	0.951	polyphenol oxidase [Populus balsamifera subsp. trichocarpa x Populus deltoides]
fgenesh4_pg.C_scaffold_178000012	71.07	28.9	10.93	7.321	1.421	polyphenol oxidase [Populus balsamifera subsp. trichocarpa x Populus deltoides]
fgenesh4_pm.C_scaffold_28000012	1.793	1.026	0.725	0.613	0.522	hypothetical protein /
eugene3.00030173	3.75	2.365	1.592	1.311	1.245	similar to prokaryotic DNA polymerase III gamma subunit / ; supported by cDNA: gi_8980709_gb_AF264023.1_AF264023
estExt_Genewise1_v1.C_LG_I8330	14.11	6.645	2.014	0.569	0.471	hypothetical protein / contains similarity to glyoxal oxidase GI:399594 from [Phanerochaete chrysosporium]
gw1.XIX.2223.1	36.07	17.3	4.233	1.654	0.933	similar to Dr4(protease inhibitor) / temporary automated functional assignment
eugene3.00150368	1.99	1.126	0.523	0.412	0.304	glycosyl hydrolase family 1 / similar to beta-glucosidase BGQ60 precursor GB:A57512 [Hordeum vulgare];supported by full-length cDNA: Ceres:11984.
eugene3.00051145	7.536	3.263	1.135	0.701	0.498	MATE efflux family protein, putative / putative multidrug efflux protein NorM - Vibrio parahaemolyticus, EMBL:AB010463;supported by full-length cDNA: Ceres:94697.
eugene3.46830001	2.164	1.292	0.82	0.693	0.648	expressed protein / ;supported by full-length cDNA: Ceres:125897.
fgenesh4_pg.C_scaffold_41000055	2.787	1.614	0.99	0.842	0.765	lipase/hydrolase, putative / contains Pfam profile: PF00657 Lipase/Acylhydrolase with GDSL-like motif;supported by full-length cDNA: Ceres:23556.
gw1.178.3.1	24.7	11.13	3.672	2.887	1.32	polyphenol oxidase [Populus balsamifera subsp. trichocarpa x Populus deltoides]
estExt_fgenesh4_pg.C_LG_I0450	73.98	31.94	6.901	4.776	1.713	chalcone synthase (naringenin-chalcone synthase) (testa 4 protein) (sp|P13114) / ;supported by full-length cDNA: Ceres:38370.
grail3.0018022801	7.623	3.353	1.008	0.811	0.437	putative leucoanthocyanidin dioxygenase (LDOX) / ;supported by full-length cDNA: Ceres:42959.
fgenesh4_pg.C_LG_V001238	4.589	2.18	0.608	0.464	0.364	MATE efflux family protein, putative / putative multidrug efflux protein NorM - Vibrio parahaemolyticus, EMBL:AB010463;supported by full-length cDNA: Ceres:94697.
estExt_fgenesh4_pm.C_1480004	5.298	2.624	0.971	0.614	0.608	glycosyl hydrolase family 1 /
gw1.148.27.1	3.97	1.969	0.923	0.577	0.873	glycosyl hydrolase family 1 /
gw1.VI.2126.1	6.199	4.151	2.774	2.523	2.611	putative SF16 protein {Helianthus annuus} /
grail3.0026018001	3.014	1.798	0.98	0.804	0.932
estExt_fgenesh4_pm.C_LG_XV0077	24.33	10.92	2.091	1.69	1.779	isoflavone reductase homolog P3, putative / similar to SP|P52577; contains isoflavone reductase domain PF02716
fgenesh4_pg.C_LG_XI000185	1.154	0.772	0.485	0.466	0.488	hypothetical protein / predicted by genscan+
estExt_Genewise1_v1.C_LG_III1912	6.111	2.411	0.888	0.622	0.702	hypothetical protein /
fgenesh4_pm.C_LG_X000986	4.419	3.034	2.227	2.261	2.209	putative DNA gyrase subunit A / similar to DNA gyrase A subunit GB:BAA10380 (Synechocystis sp)
estExt_fgenesh4_pg.C_LG_XVI0526	4.557	2.676	1.713	1.817	1.579	putative protein /
gw1.3811.3.1	11.33	6.422	3.88	4.222	3.633	calmodulin-binding protein / similar to calmodulin-binding protein TCB60 GI:1698548 from [Nicotiana tabacum]; supported by cDNA: gi_15810500_gb_AY056289.1_
eugene3.00060007	1.679	1.117	0.822	0.864	0.829	hypothetical protein / predicted by genscan
eugene3.00040012	1.447	0.941	0.671	0.7	0.658	expressed protein / ;supported by full-length cDNA: Ceres:22350.
eugene3.00061431	3.616	1.566	1.062	0.902	0.532	flower pigmentation protein ATAN11 / identical to GB:AAC18912 from [Arabidopsis thaliana] (Genes Dev. 11 (11), 1422-1434 (1997));supported by full-length cDNA: Ceres:37574.
estExt_Genewise1_v1.C_LG_VII2952	6.212	2.879	2.12	1.616	0.947	subtilisin-like serine protease / contains similarity to subtilisin-like protease ag12 GI:757522 from [Alnus glutinosa]
estExt_Genewise1_v1.C_LG_I2124	1.897	1.147	1.035	0.893	0.784	putative protein / fruit ripening expressed protein, Lycopersicon esculentum, EMBL:LEETHYBR
gw1.41.334.1	7.179	4.036	3.057	2.459	1.616	putative protein / hypothetical protein T8K22.16, Arabidopsis thalianachromosome II BAC T8K22, PATX:G3184285; supported by cDNA: gi_16612294_gb_AF439841.1_AF439841
gw1.XIX.2012.1	6.094	4.036	3.382	2.968	2.434	growth regulator, putative / similar to axi 1 GB:CAA56570 GI:559921 from [Nicotiana tabacum]; supported by cDNA: gi_15293042_gb_AY050955.1_
gw1.I.700.1	9.609	4.881	4.028	3.031	1.808	Expressed protein / supported by cDNA gi_15215753_gb_AY050406.1_. A false intron was added between exons 4 and 5 to circumvent the single nucleotide insertion in this BAC which, otherwise, causes a frameshift.
eugene3.00150714	1.101	0.704	0.633	0.574	0.452	hypothetical protein / predicted by genemark.hmm
eugene3.01990002	5.228	2.937	2.441	1.779	1.612	expressed protein / ;supported by full-length cDNA: Ceres:42577.
fgenesh4_pg.C_scaffold_134000023	1.093	0.69	0.603	0.509	0.473	putative receptor like kinase / receptor-like kinase SFR2, Brassica oleracea, PID:e258943
grail3.0047019001	67.14	36.27	24.09	15.62	10.44	chalcone synthase (naringenin-chalcone synthase) (testa 4 protein) (sp|P13114) / ;supported by full-length cDNA: Ceres:38370.
fgenesh4_pg.C_LG_V000933	8.094	5.103	3.995	3.124	2.682	similar to growth regulator, putative / temporary automated functional assignment
grail3.1232000101	3.208	1.842	1.228	0.904	0.687	hypothetical protein /
fgenesh4_pg.C_scaffold_1145000002	4.986	3.277	2.717	2.322	2.141
gw1.705.2.1	1.502	0.902	0.693	0.572	0.487	disease resistance protein (NBS-LRR class), putative / domain signature NBS-LRR exists, suggestive of a disease resistance protein.
estExt_fgenesh4_pg.C_LG_V0313	1.494	1.007	0.927	0.747	0.671
gw1.40.81.1	11.13	7.037	4.713	3.619	2.336	similar to squamosa promoter-binding protein homolog / temporary automated functional assignment
grail3.0043012605	33.47	19.77	12	6.862	2.187	expressed protein / ;supported by full-length cDNA: Ceres:12707.
gw1.V.975.1	6.933	4.392	2.536	2.161	1.021	expressed protein / contains similarity to chlorophyllase GI:7415999 from [Chenopodium album]; supported by full-length cDNA: Ceres: 31589.
fgenesh4_pm.C_LG_III000695	32.73	20.64	10.92	9.872	3.85	nucleoid DNA-binding-like protein / ;supported by full-length cDNA: Ceres:15560.
gw1.I.911.1	4.555	2.932	1.586	1.52	0.639	high affinity Ca2+ antiporter / identical to GB:U57411, except a possible frameshift at base 58008. Sequence has been confirmed with 5 sequencing reads.; supported by cDNA: gi_13937168_gb_AF372938.1_AF372938
gw1.V.3086.1	3.144	2.408	1.932	1.777	1.419	expressed protein / ;supported by full-length cDNA: Ceres:33232.
estExt_fgenesh4_pg.C_LG_IX0092	2.364	1.746	1.381	1.279	1.037	unknown protein /
estExt_fgenesh4_pg.C_LG_XVI1309	2.672	1.7	1.204	1.044	0.615	H+-transporting ATPase protein, putative / similar to H+-transporting ATPase chain E GB:CAB43050 GI:4850294 from [Arabidopsis thaliana]
eugene3.00071131	64.69	33.04	15.12	9.746	0.734	S-adenosyl-L-methionine:carboxyl methyltransferase family / similar to SAM:benzoic acid carboxyl methyltransferase (BAMT)[GI:9789277][Antirrhinum majus] and to SAM:salicylic acid carboxyl methyltransferase (SAMT)[GI:6002712][Clarkia breweri]
estExt_fgenesh4_pm.C_LG_XIII0008	4.548	2.619	1.682	1.42	0.777	putative aspartic proteinase / similar to GB:AAC49730;supported by full-length cDNA: Ceres:8972.
fgenesh4_pg.C_LG_V000356	3.441	2.471	1.727	1.73	1.366	putative acetylornithine transaminase / similar to ACETYLORNITHINE AMINOTRANSFERASE PRECURSOR (ACOAT) GB:O04866 from [Alnus glutinosa]; supported by full-length cDNA: Ceres: 19586.
eugene3.00100914	3.642	2.46	1.681	1.636	1.184	expressed protein / contains Pfam profile: PF00515 tetratricopeptide repeat domain (TPR domain);supported by full-length cDNA: Ceres:23733.
eugene3.00031462	42.56	24.41	12.68	11	6.107	chalcone synthase (naringenin-chalcone synthase) (testa 4 protein) (sp|P13114) / ;supported by full-length cDNA: Ceres:38370.
estExt_Genewise1_v1.C_LG_XVIII2157	15.6	9.632	5.233	4.301	2.553	putative sarcosine oxidase / ; supported by cDNA: gi_17529039
eugene3.01450041	1.557	1.158	0.85	0.794	0.703	glycosyl hydrolase family 17 / similar to elicitor inducible chitinase Nt-SubE76 GI:11071974 from [Nicotiana tabacum]; supported by cDNA: gi_19715571
estExt_fgenesh4_pm.C_LG_I0188	5.04	3.341	2.791	2.224	1.622	unknown protein /
grail3.0125003201	22.04	11.57	8.657	5.834	1.539	unknown protein / Strong similarity to gb|D14550 extracellular dermal glycoprotein (EDGP) precursor from Daucus carota. ESTs gb|H37281, gb|T44167, gb|T21813, gb|N38437, gb|Z26470, gb|R65072, gb|N76373, gb|F15470, gb|Z35182, gb|H76373, gb|Z34678 and gb|Z35387 come from this
gw1.XVII.369.1	2.182	1.411	1.128	0.973	0.667	UDP-glucose glucosyltransferase / identical to UDP-glucose glucosyltransferase GI:3928543 from [Arabidopsis thaliana]; supported by cDNA: gi_12083243_gb_AF332418.1_AF332418
estExt_fgenesh4_pg.C_LG_II2344	2.015	1.415	1.13	0.957	0.661	unknown protein /
grail3.0040008002	3.574	2.497	2.007	1.673	1.092	glycine--tRNA ligase precursor, chloroplast (edd1) /
gw1.VIII.604.1	1.057	0.778	0.66	0.579	0.433	unknown protein /
gw1.40.697.1	9.826	6.572	5.521	3.931	3.013	expressed protein / similar to putative esterase GI:4335745 from [Arabidopsis thaliana]; supported by full-length cDNA: Ceres: 111056.
estExt_fgenesh4_pm.C_LG_XV0240	6.793	5.049	4.553	3.828	3.274	31 kDa ribonucleoprotein, chloroplast precursor (RNA-binding protein cp31) / (RNA-binding protein RNP-T) (RNA-binding protein 1/2/3) (AtRBP33) ; supported by cDNA: gi_15294253_gb_AF410318.1_AF410318
fgenesh4_pg.C_LG_V000368	1.363	0.89	0.808	0.629	0.457	PPR-repeat protein / contains multiple PPR repeats Pfam Profile: PF01535
eugene3.00060476	4.817	3.833	2.974	1.548	1.166
estExt_fgenesh4_pg.C_LG_VI1085	7.083	5.708	4.792	3.06	2.852	hypothetical protein / identical to hypothetical protein GB:AAF23211 GI:6671951 from [Arabidopsis thaliana]
gw1.VI.2127.1	5.099	4.206	3.132	0.948	1.15	leucine-rich repeat transmembrane protein kinase, putative /
fgenesh4_pg.C_LG_XI001074	2.86	2.418	1.981	1.163	1.288
estExt_Genewise1_v1.C_400085	1.419	1.212	0.993	0.63	0.682
eugene3.191880001	10.75	9.146	7.052	4.987	5.351	9-cis-epoxycarotenoid dioxygenase [neoxanthin cleavage enzyme](NC1)(NCED1) / identical to putative 9-cis-epoxy-carotenoid dioxygenase [GI:3096910]
fgenesh4_pm.C_LG_III000440	1.934	1.453	0.99	0.405	0.498	putative protein / similar to unknown protein (gb|AAC67354.1)
eugene3.00060911	3.377	2.702	1.865	1.526	1.571	leucine-rich repeat transmembrane protein kinase, putative / brassinosteroid-insensitive protein BRI1 - Arabidopsis thaliana, PIR:T09356; supported by cDNA: gi_13937245_gb_AF372978.1_AF372978
eugene3.103780001	3.814	2.938	1.785	1.113	1.13
fgenesh4_pg.C_scaffold_147000049	6.528	4.744	1.7	0.325	0.269
grail3.0061015901	7.624	5.835	3.715	2.971	2.464	putative protein /
gw1.531.8.1	6.404	4.144	2.103	1.063	0.586	glucosyltransferase -like protein / glucosyltransferase IS5a, salicylate-induced, common tobacco, PIR:T03747; supported by cDNA: gi_18086350
estExt_Genewise1_v1.C_LG_XV2841	14.02	7.97	3.771	1.756	1.132	glycosyl hydrolase family 32 / identical to beta-fructosidase GB:CAA67560 GI:1429209 [Arabidopsis thaliana]; supported by full-length cDNA GI:14517549; supported by cDNA: gi_14517549_gb_AY039610.1_
grail3.0008056501	4.961	3.056	1.817	0.987	0.837
gw1.III.1840.1	2.306	1.637	1.158	0.915	0.78	expressed protein / ;supported by full-length cDNA: Ceres:33700.
gw1.28.945.1	10.25	6.259	2.647	1.305	0.749	putative protein / predicted proteins - Arabidopsis thaliana
gw1.XIV.3082.1	3.23	2.139	1.084	0.747	0.51	lysine-sensitive aspartate kinase (gb|AAB63104.1) / ; supported by cDNA: gi_2257742_gb_U62020.1_ATU62020
gw1.513.12.1	2.641	1.938	1.375	1.205	1.085	deoxyguanosine kinase, putative / similar to deoxyguanosine kinase [Homo sapiens] GI:1480198;supported by full-length cDNA: Ceres:3878.
estExt_fgenesh4_pg.C_970020	2.002	1.344	0.814	0.649	0.585	expressed protein / contains similarity to mandelonitrile lyase GI:288115 from [Prunus serotina]; supported by cDNA: gi_4903005_dbj_AB027458.1_AB027458
eugene3.00060058	1.621	1.21	0.902	0.673	0.714	putative protein / contains similarity to unknown protein (pir||T39016);supported by full-length cDNA: Ceres:15623.
gw1.VI.1204.1	1.493	1.153	0.848	0.619	0.629	hypothetical protein / predicted by genscan
eugene3.00011528	2.076	1.527	0.932	0.6	0.622
fgenesh4_pg.C_scaffold_1249000003	12.22	9.323	7.821	5.893	6.051	expressed protein / ; supported by cDNA: gi_16648950_gb_AY059845.1_
gw1.I.3045.1	5.949	4.604	3.649	2.573	2.695	spastin protein, putative / similar to spastin protein GB:CAB60141 from [Homo sapiens]
grail3.0985000101	1.781	1.267	0.901	0.509	0.505
estExt_fgenesh4_pg.C_LG_IX0154	24.29	18.24	11.71	7.451	5.486	glycosyl hydrolase family 3 / beta-D-glucan exohydrolase, Nicotiana tabacum, EMBL:AB017502
gw1.158.66.1	10.91	8.847	7.089	5.188	4.456	unknown protein /
fgenesh4_pg.C_LG_VI001481	11.29	8.754	5.463	3.111	2.162	putative receptor-like protein kinase, ERECTA / identical to GB:U47029 and GB:D83257; contains a protein kinase domain profile (PDOC00100); contains LRR Leucine Rich Repeat domains; supported by cDNA: gi_14334873_gb_AY035110.1_
eugene3.00061692	9.386	7.032	4.369	2.068	1.03	putative malate oxidoreductase / similar to malate oxidoreductase (NADP-dependent malic enzyme) GB:P34105 (Populus balsamifera subsp. trichocarpa); supported by cDNA: gi_16974612_gb_AY060584.1_
fgenesh1_pg.C_scaffold_3399000003	5.599	4.464	3.697	2.892	2.554	similar to gypsy Ty-3 retroelement polyprotein / temporary automated functional assignment
gw1.XVI.2316.1	7.326	5.769	4.806	3.588	3.012	B-type cyclin, putative / similar to B-type cyclin GI:849074 from [Nicotiana tabacum] ; supported by full-length cDNA: Ceres:104017.
eugene3.00061551	1.693	1.344	1.121	0.893	0.738	trihelix DNA-binding protein (GT2) / identical to GT2 factor [Arabidopsis thaliana] GI:416490, GI:2664202 (DNA binding factor GT-2 from Arabidopsis);supported by full-length cDNA: Ceres:3190.
estExt_Genewise1_v1.C_LG_V1283	20.68	16.21	10.92	7.775	4.749	sugar-phosphate isomerase - like protein / gutq/kpsf family sugar-p isomerase, Chlamydia pneumoniae, PIR:E72068;supported by full-length cDNA: Ceres:36743.
eugene3.00190336	389.5	283.6	159.9	83.21	3.287	putative protein / storage protein - Populus deltoides, PIR2:S31580;supported by full-length cDNA: Ceres:8772.
estExt_fgenesh4_pg.C_LG_X1394	16.82	12.73	9.595	7.626	5.339	cytochrome b5 / similar to cytochrome b5 GB:BAA74839 GI:4240120 from [Arabidopsis thaliana];supported by full-length cDNA: Ceres:11704.
eugene3.100110001	7.179	5.479	3.362	2.402	1.499	putative protein / putative NADH oxidoreductase complex I subunit - Caenorhabditis elegans,PID:g5019819; supported by cDNA: gi_17380685
fgenesh4_pg.C_scaffold_5975000001	1.99	1.686	1.341	1.182	0.99	receptor-like serine/threonine kinase, putative / similar to receptor-like serine/threonine kinase GB:AAC50043 GI:2465923 from [Arabidopsis thaliana]
gw1.XIII.1577.1	1.559	1.287	1.023	0.884	0.775	ribosomal protein S15-like / ribosomal protein S15 - Arabidopsis thaliana, EMBL:Z23161;supported by full-length cDNA: Ceres:164.
grail3.0004034803	9.542	7.022	4.047	3.058	1.738	cinnamyl alcohol dehydrogenase -like protein, LCADa /
fgenesh4_pm.C_LG_VI000745	1.778	1.325	0.876	0.715	0.505	hypothetical protein /
estExt_fgenesh4_pg.C_LG_XVIII0531	38.08	26.26	19.72	9.121	7.87	nucleoid DNA-binding protein cnd41 - like protein / nucleoid DNA-binding protein cnd41, chloroplast, common tobacco, PIR:T01996; supported by cDNA: gi_18700102
eugene3.00040163	35.43	25.59	18.64	12.9	11.31
fgenesh4_pg.C_LG_III000356	26.01	15.91	9.737	3.625	1.91	anthranilate N-hydroxycinnamoyl/benzoyltransferase - like protein / anthranilate N-hydroxycinnamoyl/benzoyltransferase, Dianthus caryophyllus, PIR:T10717
eugene3.00060930	31.91	24.21	18.33	14.71	12.92
eugene3.00030070	7.384	4.672	2.731	1.347	0.704	putative protein / hypersensitivity-related gene product HSR201 - Nicotiana tabacum, EMBL:X95343
eugene3.20970001	9.071	5.65	3.28	1.615	0.591	anthranilate N-hydroxycinnamoyl/benzoyltransferase - like protein / anthranilate N-hydroxycinnamoyl/benzoyltransferase, Dianthus caryophyllus, PIR:T10717
estExt_fgenesh4_pg.C_20970002	4.811	3.099	1.832	1.161	0.599	N-hydroxycinnamoyl benzoyltransferase - like protein / anthranilate N-benzoyltransferase, Dianthus caryophyllus, PIR:T10717
gw1.XIV.4178.1	2.387	1.742	1.454	1.039	0.958	hypothetical protein / gene overlaps Sp6 end of F7G19
fgenesh4_pg.C_LG_XV000688	1.236	0.939	0.796	0.642	0.562	hypothetical protein common family / very similar to gi|15234023, gi|15218635, gi|15235377 from [Arabidopsis thaliana]; predicted by genemark.hmm
fgenesh1_pg.C_scaffold_2091000002	3.203	2.502	2.224	1.412	1.585	CTV.20 [Poncirus trifoliata]
fgenesh4_pg.C_scaffold_12331000001	9.931	7.339	7.127	4.762	4.842
fgenesh4_pg.C_LG_I000139	26.77	20.12	19.19	12.34	13.17
eugene3.00160865	21.62	11.62	9.11	3.843	3.137
gw1.I.1500.1	2.09	1.396	1.26	0.797	0.782	cinnamyl alcohol dehydrogenase, putative / similar to GB:X88797 from [Eucalyptus gunnii] (Plant Mol. Biol. 36 (5), 755-765 (1998))
eugene3.00102357	2.686	1.928	1.705	1.274	1.309	receptor protein kinase -like protein / protein kinase Xa21, rice, PIR:A57676
fgenesh4_pg.C_scaffold_306000003	1.973	1.369	1.174	0.879	0.896
fgenesh4_pg.C_scaffold_762000005	4.442	3.288	3.038	2.075	2.162	S-receptor kinase homolog 2 precursor / S-receptor kinase homolog 2 precursor, Arabidopsis thaliana, PIR:S27754
eugene3.00141368	1.425	1.014	0.877	0.588	0.621	putative protein / breast cancer tumor suppressor BRCA2 - Homo sapiens, PIR:G02334
gw1.261.22.1	6.843	4.751	3.609	2.066	2.9	heat shock protein 70 / identical to heat shock protein 70 GB:CAA05547 GI:3962377 [Arabidopsis thaliana]; supported by cDNA: gi_15809831_gb_AY054183.1_
eugene3.00160099	11.5	8.422	7.224	4.076	5.318	blue copper protein, putative / similar to uclacyanin I GB:AAC32038 from [Arabidopsis thaliana] (Protein Sci (1996) 5(11):2175-83);supported by full-length cDNA: Ceres:15343.
fgenesh4_pg.C_scaffold_137000060	1.819	1.337	1.058	0.539	0.744
grail3.0139003601	1.801	1.345	1.03	0.618	0.775	Expressed protein / ; supported by full-length cDNA: Ceres: 22461.
estExt_fgenesh4_pg.C_LG_VI0075	2.606	1.893	1.284	0.902	1.12	putative protein / ; supported by cDNA: gi_13926241_gb_AF372879.1_AF372879
gw1.283.8.1	1.995	1.401	0.949	0.668	0.977	terpene synthase/cyclase family / non-consensus TA donor splice site at exon 4
gw1.X.4418.1	13.49	8.628	6.827	4.34	5.583	retrotransposon like protein / copia-like retrotransposon Hopscotch polyprotein - Zea mays,PID:g531389
grail3.0039025401	2.438	1.546	1.244	1.056	1.112
gw1.XIX.722.1	3.918	2.558	2.027	1.75	1.78	hypothetical protein / contains Pfam profile: PF01535 domain of unknown function
gw1.XI.2675.1	5.457	2.626	1.536	1.073	1.017	GDSL-motif lipase/hydrolase-like protein / ;supported by full-length cDNA: Ceres:18389.
eugene3.192580001	2.663	1.602	1.162	0.78	0.876	putative protein / similar to unknown protein (gb|AAD15463.1); supported by cDNA: gi_13430633_gb_AF360229.1_AF360229
eugene3.00140927	2.146	1.246	0.952	0.679	0.764	putative short chain alcohol dehydrogenase / contains Pfam profile: PF00106 short chain dehydrogenase; similar to sex determination protein tasselseed 2 GB:P50160 [Zea mays]
eugene3.00130402	4.947	3.543	2.816	2.473	2.318	Tha4 protein - like / Tha4 protein, Pisum sativum, EMBL:AF144708; supported by cDNA: gi_13358198_gb_AF325006.2_AF325006
gw1.X.1439.1	5.076	3.184	2.022	1.554	1.295	acetolactate synthase-like protein /
eugene3.00130500	6.031	3.19	1.654	0.791	0.74	putative protein / proline-rich protein APG - Arabidopsis thaliana, PIR:S21961; supported by full-length cDNA: Ceres: 34612.
eugene3.17360001	1.716	1	0.672	0.379	0.381	hypothetical protein /
eugene3.00161070	4.626	2.552	2.019	1.397	1.914
gw1.XVIII.1045.1	1.916	1.052	0.99	0.518	0.767	ribosomal protein L2 [Sinapis alba] >gi|132863|sp|P27107|RK2_SINAL Chloroplast 50S ribosomal protein L2
eugene3.00091211	3.607	1.778	1.582	0.702	0.851	cytochrome p450 family /
fgenesh4_pg.C_LG_XIX000517	1.831	1.14	1.058	0.788	0.862	putative plastid RNA polymerase sigma-subunit / similar to GB:BAA22427 and EST gb N65838; supported by cDNA: gi_2353172_gb_AF015543.1_AF015543
eugene3.01800019	1.169	0.675	0.623	0.393	0.489
eugene3.00010517	27.7	12.63	14.96	7.38	6.792	putative protein / predicted proteins, Arabidopsis thaliana; supported by cDNA: gi_15912332_gb_AY056444.1_
eugene3.02550014	1.377	0.574	0.724	0.334	0.336	putative retroelement pol polyprotein /
estExt_fgenesh4_pg.C_LG_XVIII0989	7.208	4.567	4.647	2.981	3.362
gw1.VI.2532.1	1.101	0.676	0.697	0.427	0.433	ricin E - castor bean (fragment) >gi|169715|gb|AAA63506.1| ricin E beta chain >gi|225896|prf||1402359A ricin E
grail3.0098007201	3.276	1.286	1.53	0.8	0.949	receptor protein kinase - like protein / receptor-like protein kinase homolog RK20-1, Phaesolus vulgaris, gb:AAD21872
gw1.I.8447.1	2.049	1.028	1.133	0.717	0.84	myb family transcription factor / similar to myb-related DNA-binding protein GI:1020155 from [Arabidopsis thaliana]; supported by cDNA: gi_3941419_gb_AF062864.1_AF062864
eugene3.00101099	1.999	1.028	1.17	0.863	0.975	hypothetical protein / Strong similarity to gi|4734005 F3L12.7 hypothetical protein from Arabidopsis thaliana BAC gb|AC007178
gw1.20540.1.1	8.87	2.026	2.195	0.606	0.835	short chain alcohol dehydrogenase, putative / similar to GI:2739279 from [Nicotiana tabacum] (Plant Mol. Biol. 29 (5), 1027-1038 (1995)); supported by cDNA: gi_20466273
eugene3.00570017	7.557	1.704	1.578	0.393	0.818	short chain alcohol dehydrogenase, putative / similar to GI:2739279 from [Nicotiana tabacum] (Plant Mol. Biol. 29 (5), 1027-1038 (1995)); supported by cDNA: gi_20466273
eugene3.00110895	4.094	1.74	1.756	1.032	1.227	unknown protein / ; supported by cDNA: gi_17979042
gw1.IV.2768.1	1.455	0.843	0.831	0.613	0.648	senescence-specific cysteine protease SAG12 / identical to senescence-specific protein SAG12 GI:1046373 from [Arabidopsis thaliana]
grail3.0001082602	1.329	0.748	0.714	0.659	0.586	ribosomal protein S15a homolog / ribosomal protein S15a - Brassica napus,PIR2:S20945; supported by full-length cDNA: Ceres: 18105.
fgenesh4_pm.C_LG_XIII000059	1.9	0.938	0.867	0.702	0.606	putative epoxide hydrolase / similar to epoxide hydrolase GB:BAA09852 from [Glycine max];supported by full-length cDNA: Ceres:1355.
grail3.0001024001	43.78	7.949	5.567	1.532	0.541	glycosyl hydrolase family 19 (basic endochitinase) / identical to basic endochitinase precursor SP:P19171 from [Arabidopsis thaliana]; supported by cDNA: gi_15451095_gb_AY054628.1_
grail3.0005009402	15.16	4.628	3.128	1.53	1.143	polyamine oxidase /
eugene3.90970001	5.661	1.73	1.087	0.595	0.574	lipase/hydrolase, putative / contains Pfam profile: PF00657 Lipase/Acylhydrolase with GDSL-like motif;supported by full-length cDNA: Ceres:23556.
grail3.0010060001	5.382	1.791	1.292	0.778	0.803	major latex protein (MLP)-related / low similarity to major latex protein {Papaver somniferum}[GI:20810]
gw1.1587.4.1	7.514	2.285	1.384	0.851	0.405	GDSL-motif lipase/hydrolase-like protein / ;supported by full-length cDNA: Ceres:18389.
eugene3.119570001	1.513	0.692	0.54	0.491	0.402	expressed protein / ; supported by cDNA: gi_15810232_gb_AY056155.1_
estExt_Genewise1_v1.C_LG_V1924	5.111	3.036	3.173	2.692	2.347	putative tetracycline transporter protein /
gw1.III.2222.1	3.584	1.678	1.632	1.362	0.924	metal-transporting P-type ATPase / ; supported by cDNA: gi_2668491_dbj_D89981.1_D89981
eugene3.00021394	7.598	2.415	3.045	2.189	1.568	cytochrome p450 family / contains Pfam profile: PF00067 cytochrome p450
gw1.IX.895.1	3.418	0.869	1.028	0.542	0.439	glycosyl hydrolase family 19 (basic endochitinase) / identical to basic endochitinase precursor SP:P19171 from [Arabidopsis thaliana]; supported by cDNA: gi_15451095_gb_AY054628.1_
gw1.IX.914.1	5.82	1.591	2.058	0.852	0.765	glycosyl hydrolase family 19 (basic endochitinase) / identical to basic endochitinase precursor SP:P19171 from [Arabidopsis thaliana]; supported by cDNA: gi_15451095_gb_AY054628.1_
gw1.IX.897.1	2.609	0.85	1.04	0.569	0.542	glycosyl hydrolase family 19 (basic endochitinase) / identical to basic endochitinase precursor SP:P19171 from [Arabidopsis thaliana]; supported by cDNA: gi_15451095_gb_AY054628.1_
estExt_Genewise1_v1.C_LG_XVII1003	32.01	22.87	8.417	14.95	11.03	tubulin alpha-6 chain (TUA6) / ; supported by cDNA: gi_16226461_gb_AF428406.1_AF428406
gw1.I.709.1	5.887	4.378	2.455	3.228	2.869	zwille/pinhead-like protein / GERp95 - Rattus norvegicus, EMBL:AF195534
fgenesh4_pg.C_scaffold_64000033	3.069	2.255	1.129	1.615	1.379	hypothetical protein / predicted by genemark.hmm
fgenesh4_pm.C_LG_IV000565	8.549	6.571	3.42	4.526	4.092	putative protein / other predicted proteins Arabidopsis thaliana;supported by full-length cDNA: Ceres:123929.; supported by cDNA: gi_15810308_gb_AY056193.1_
estExt_Genewise1_v1.C_LG_XIV0762	8.221	6.013	3.69	4.392	4.011	leucine-rich repeat transmembrane protein kinase, putative / ;supported by full-length cDNA: Ceres:15013.
estExt_fgenesh4_pm.C_LG_II0424	14.26	9.135	4.666	6.521	5.503	hypothetical protein / putative acetyl-CoA carboxylase (partial) dbj|BAA07012; similar to ESTs gb|AW144916.1, gb|AI993440.1, gb|T14234, gb|H76027, gb|N96095
estExt_fgenesh4_kg.C_LG_I0088	41.42	29.33	16.24	22.1	18.54	putative protein / various predicted proteins; supported by full-length cDNA: Ceres: 17912.
gw1.VI.2580.1	20.07	12.86	5.583	7.756	7.887	putative protein / ENOD16, Medicago truncatula, X99466;supported by full-length cDNA: Ceres:6308.
gw1.VII.3509.1	3.766	2.689	1.306	1.59	1.522	putative protein / similar to unknown protein (pir||T08406)
eugene3.00020729	3.13	2.191	1.144	1.38	1.329	expressed protein / similar to hypothetical protein GB:AAD41412 GI:5263310 from [Arabidopsis thaliana]; supported by cDNA: gi_13265575_gb_AF324715.2_AF324715
gw1.44.69.1	2.893	2.086	1.199	1.291	1.301	unknown protein / ESTs gb|F20110 and gb|F20109 come from this gene
gw1.XIII.462.1	1.647	1.202	0.735	0.793	0.823	putative protein / hypothetical protein At2g15560 - Arabidopsis thaliana, EMBL:AC006248
grail3.0009043601	4.627	3.214	1.735	1.789	2.19	putative protein / different protein kinases at the N-terminus
estExt_fgenesh4_pg.C_LG_XVI0018	1.146	0.634	0.375	0.353	0.489	copper chaperone (CCH)-related / low similarity to copper homeostasis factor [GI:3168840]; nearly identical to farnesylated protein ATFP3 [GI:4097547]; contains PF00403 Heavy-metal-associated domain; supported by cDNA: gi_13430829_gb_AF360327.1_AF360327
eugene3.00011928	6.91	5.617	4.041	4.137	3.245	glycosyl hydrolase family 38 (alpha-mannosidase) / similar to alpha-mannosidase II SP:P27046 from [Mus musculus]
estExt_Genewise1_v1.C_LG_III1770	15.07	12.07	7.807	8.366	6.466	DEAD/DEAH box RNA helicase, putative / similar to p68 RNA helicase [Schizosaccharomyces pombe] GI:173419
gw1.77.132.1	8.989	6.955	3.918	4.324	2.83	leucine rich repeat protein family / contains leucine rich-repeat domains Pfam:PF00560, INTERPRO:IPR001611; predicted by genefinder and grail
gw1.XV.2041.1	5.703	4.251	2.474	2.729	1.803	SAR DNA binding protein, putative / similar to SAR DNA binding protein GB:BAA31260 GI:3288883 from [Oryza sativa];supported by full-length cDNA: Ceres:31447.
fgenesh4_pg.C_scaffold_21608000001	3.661	2.632	1.254	1.498	0.824	subtilisin-like serine protease AIR3 / almost identical to subtilisin-like protease AIR3 GI:4218991 from [Arabidopsis thaliana], missing 200 aa at N-terminus
eugene3.07560001	2.372	1.993	1.365	1.481	1.127	monooxygenase 2 (MO2), putative / similar to GI:3426064; supported by full-length cDNA: Ceres:120478.
grail3.0040015601	2.459	1.836	1.014	1.152	0.657	unknown protein /
eugene3.00070748	26.71	20.09	11.7	11.22	7.645	serine-type carboxypeptidase II-like protein / carboxypeptidase D - Triticum aestivum, PIR:A29639; supported by cDNA: gi_13877962_gb_AF370244.1_AF370244
fgenesh4_pg.C_LG_VI001718	3.086	2.412	1.736	1.705	1.385	putative protein /
gw1.V.1411.1	36.23	22.97	10.72	11.39	4.348	dihydroflavonol 4-reductase /
gw1.VIII.798.1	2.674	1.878	1.209	1.218	0.803	Photosystem Ii D1 carboxy-terminal protease / similar to GI:1297050 C-terminal processing protease of the D1 protein ctpA {Spinacia oleracea}; similar to SP|Q44879| (Bartonella bacilliformis); supported by cDNA: gi_15809807_gb_AY054171.1_
estExt_Genewise1_v1.C_LG_XV2501	39.16	29.9	20.71	21.72	15.55	calnexin - like protein / calnexin homolog, Arabidopsis thaliana, EMBL:AT08315;supported by full-length cDNA: Ceres:2869.
fgenesh4_pg.C_scaffold_3614000002	1.777	1.325	0.941	0.943	0.655	putative protein / predicted protein, Arabidopsis thaliana
estExt_fgenesh4_pg.C_LG_III0408	11.43	8.52	4.385	5.561	2.728	homeodomain protein, GLABRA2 (GL2) / identical to homeobox protein (GLABRA2) (homeobox-leucine zipper protein ATHB-10) (HD-ZIP protein ATHB-10) GB:P46607 [Arabidopsis thaliana]; supported by cDNA: gi_13430763_gb_AF360294.1_AF360294
estExt_fgenesh4_pm.C_LG_XI0374	113.4	78.33	25.99	40.69	11.8	glutathione transferase, putative / similar to glutathione transferase GI:2853219 from [Carica papaya]; supported by full-length cDNA: Ceres: 30759.
gw1.II.3341.1	12.56	9.759	7.169	8.099	5.972	gr1 protein / virtually identical to gr1-protein from [Arabidopsis thaliana] GI:3559811; similar to IAA-amino acid hydrolase GI:3421384 from [Arabidopsis thaliana]; supported by cDNA: gi_18252192
estExt_Genewise1_v1.C_LG_XVI3139	3.225	2.318	1.309	1.682	0.906	Expressed protein / ; supported by full-length cDNA: Ceres: 29157.
eugene3.00160660	92.14	67.77	42.87	47.8	29.46	putative 2-cys peroxiredoxin BAS1 precursor (thiol-specific antioxidant protein) / similar to 2-cys peroxiredoxin BAS1 precursor (thiol-specific antioxidant protein) GB:O24364 (Spinacia oleracea); supported by full-length cDNA: Ceres: 30062.
eugene3.00111024	1.295	0.984	0.667	0.754	0.5
eugene3.00440093	2.375	1.897	1.167	1.192	1.086	putative WD-40 repeat protein, MSI4 / almost identical to GB:2599091; contains a Trp-Asp (WD-40) repeat signature; supported by cDNA: gi_2599091_gb_AF028711.1_AF028711
fgenesh4_pm.C_LG_I000239	4.218	3.194	1.417	1.465	1.218	similar to putative CDC21 protein / temporary automated functional assignment
eugene3.00110748	3.916	3.012	1.704	1.87	1.548	expressed protein / similar to hypothetical protein GB:AAB67625 GI:2342727 from [Arabidopsis thaliana]; supported by full-length cDNA: Ceres: 30068.
estExt_Genewise1_v1.C_LG_IV3558	3.033	2.356	1.172	1.315	1.066	putative transcription factor (MYB4) / ; supported by cDNA: gi_3941411_gb_AF062860.1_AF062860
eugene3.00020414	13.08	9.661	4.649	5.285	4.622	hypothetical protein / similar to hypothetical protein GB:AAD46017 GI:5668791 from [Arabidopsis thaliana]
grail3.0161003201	3.863	2.869	1.549	1.693	1.452	phosphoribosylanthranilate transferase-like protein /
fgenesh4_pm.C_LG_VII000154	14.16	8.207	3.154	3.865	1.298	subtilisin-like serine protease AIR3 / almost identical to subtilisin-like protease AIR3 GI:4218991 from [Arabidopsis thaliana], missing 200 aa at N-terminus
eugene3.00021172	4	2.737	1.72	1.8	1.394	Dem -like protein / Dem (defective embryo and meristems) protein -Lycopersicon esculentum, PID:e321604; supported by cDNA: gi_20465422
fgenesh4_pm.C_LG_VI000651	25.93	19.01	11.17	11.58	8.659	expressed protein / identical to SP:O50061 from [Arabidopsis thaliana];supported by full-length cDNA: Ceres:12704.
gw1.7420.1.1	6.162	4.819	3.577	3.614	3.06	putative protein / predicted proteins from various species;supported by full-length cDNA: Ceres:10217.
estExt_Genewise1_v1.C_LG_I1344	100.2	58.43	17.28	16.89	11.91	putative thaumatin / ;supported by full-length cDNA: Ceres:2058.
gw1.I.9239.1	156.7	81.09	17.06	13.59	4.666	putative leucoanthocyanidin dioxygenase (LDOX) / ;supported by full-length cDNA: Ceres:42959.
eugene3.00140920	144.6	79.73	20.43	18.6	4.492	chalcone synthase (naringenin-chalcone synthase) (testa 4 protein) (sp|P13114) / ;supported by full-length cDNA: Ceres:38370.
estExt_fgenesh4_pg.C_LG_III1111	3.398	2.528	1.679	1.71	1.471	expressed protein / similar to hypothetical protein GB:AAF24562 GI:6692097 from [Arabidopsis thaliana]; supported by cDNA: gi_15010675_gb_AY045639.1_
estExt_fgenesh4_pg.C_LG_II1544	12.59	8.714	4.891	4.314	3.565	DEAD/DEAH box RNA helicase, putative /
estExt_fgenesh4_pm.C_LG_XIX0169	104.9	65.29	24.65	22.43	10.94	putative protein / contains similarity to chalcone-flavonone isomerase (chalcone isomerase)supported by full-length cDNA: Ceres:40439.
eugene3.00160247	24.59	14.35	3.983	3.509	0.568	cytochrome p450, putative / ; supported by cDNA: gi_15810181_gb_AY056105.1_
fgenesh4_pg.C_scaffold_12377000001	54.5	34.74	11.13	12.31	6.496	leucine rich repeat protein family / contains leucine rich-repeat domains Pfam:PF00560, INTERPRO:IPR001611; predicted by genefinder and grail
eugene3.00150326	5.869	4.275	2.216	2.251	1.688	kinesin heavy chain isolog, putative / similar to kinesin heavy chain isolog GB:AAB63609 GI:2262101 from [Arabidopsis thaliana]; supported by cDNA: gi_19979626
fgenesh4_pg.C_LG_VI000099	2.02	1.592	1.06	1.047	0.941	putative protein / hypothetical protein YMR233w, Saccharomyces cerevisiae, PIR2:S57600;supported by full-length cDNA: Ceres:12272.
estExt_Genewise1_v1.C_LG_I6495	4.893	3.136	1.383	1.575	1.231	acetyl-CoA synthetase, putative / similar to protein contained within GB:AE000782 from [Archaeoglobus fulgidus]
grail3.0092004601	1.754	1.209	0.657	0.773	0.661	putative protein /
grail3.0005050601	5.534	4.049	2.73	2.896	2.733	putative protein / strong similarity to unknown protein (emb|CAB82688.1)
fgenesh4_pm.C_LG_I000108	7.042	3.602	0.74	0.773	0.52	disease resistance response protein-related/ dirigent protein-related / similar to dirigent protein [Thuja plicata] gi|6694699|gb|AAF25360; similar to pathogenesis-related protein [Pisum sativum] gi|4585273|gb|AAD25355
estExt_Genewise1_v1.C_290296	2.866	1.924	1.141	1.297	1.109	putative pectin methylesterase / similar to pectin methylesterase GB:Q42534 from [Arabidopsis thaliana];supported by full-length cDNA: Ceres:13261.
estExt_Genewise1_v1.C_LG_I2532	37.38	27.04	18.67	20.07	17.72	50S ribosomal protein L12-A / identical to ribosomal protein L12 GB:X68046 [Arabidopsis thaliana] (J. Biol. Chem. 269 (10), 7330-7336 (1994)); supported by cDNA: gi_15450973_gb_AY054567.1_
eugene3.00111074	2.119	1.448	0.965	1.028	0.947	putative protein / contains similarity to unknown protein (gb|AAF64546.1); supported by cDNA: gi_14596026_gb_AY042801.1_
estExt_fgenesh4_pg.C_LG_IX0405	6.727	4.728	2.147	2.862	1.815	expressed protein / ; supported by cDNA: gi_13265530_gb_AF324701.2_AF324701
eugene3.49840001	4.302	3.006	1.569	1.969	1.32	potassium-dependent sodium-calcium exchanger - like protein / cone sodium-calcium potassium exchanger (NCKX), Homo sapiens, EMBL:AF177987
gw1.X.699.1	15.06	11.66	7.62	8.663	6.997	ribosomal protein S1 / ;supported by full-length cDNA: Ceres:4565.
estExt_Genewise1_v1.C_4230017	6.549	4.896	2.996	3.476	2.487	putative protein / hypothetical protein F16B3.27 - Arabidopsis thaliana, EMBL:AC021640;supported by full-length cDNA: Ceres:18222.
estExt_fgenesh4_pg.C_LG_XIV0805	8.767	6.294	3.545	4.22	2.691	putative calcium-binding protein, calreticulin / similar to SP:P12858 from [Arabidopsis thaliana]
estExt_fgenesh4_pg.C_290045	3.909	2.7	1.361	1.713	0.977
estExt_Genewise1_v1.C_LG_III2205	33.63	25.12	14.15	18.47	11.89	phosphoribulokinase precursor / identical to phosphoribulokinase precursor GB:P25697 GI:125576 from [Arabidopsis thaliana];supported by full-length cDNA: Ceres:11226.
gw1.119.48.1	14.04	10.49	6.461	8.126	5.973	hypothetical protein / predicted by genemark
fgenesh4_pg.C_scaffold_19785000001	5.017	3.873	2.127	2.698	1.856	subtilisin-like serine protease AIR3 / almost identical to subtilisin-like protease AIR3 GI:4218991 from [Arabidopsis thaliana], missing 200 aa at N-terminus
fgenesh4_pm.C_LG_XIII000297	32.6	25.49	14.4	18.18	12.46	50S ribosomal protein L3 / ;supported by full-length cDNA: Ceres:142861.
eugene3.00061214	1.595	1.283	0.787	0.949	0.745	putative DNA polymerase delta small subunit /
eugene3.02100025	4.822	3.693	1.75	2.194	1.815	expressed protein / ;supported by full-length cDNA: Ceres:39757.
estExt_fgenesh4_pm.C_LG_X0803	2.722	2.097	1.069	1.335	1.082	fizzy-related (FZR), putative / GI:7290520 fzr gene product [Drosophila melanGI:2326943 fizzy-related protein {Xenopus laevis}
gw1.I.6795.1	2.366	1.832	0.863	1.085	0.836	hypothetical protein / contains similarity to tubby related proteins
grail3.0004036601	11.8	8.489	3.192	4.781	3.205	chloroplast lumen common protein family / predicted proteins, Arabidopsis thaliana;supported by full-length cDNA: Ceres:36212.
estExt_fgenesh4_pg.C_LG_IX0832	2.017	1.538	0.627	0.889	0.653	putative malonyl-CoA:Acyl carrier protein transacylase / ;supported by full-length cDNA: Ceres:299.
grail3.0066013202	10.13	7.616	4.62	5.593	4.458	plastid division protein (FtsZ) / identical to AF089738; supported by cDNA: gi_15292820_gb_AY050844.1_
gw1.XV.1016.1	75.04	50.57	21.32	31.76	20.73	thaumatin-like protein / contains Pfam profile: PF00314 thaumatin family; supported by full-length cDNA: Ceres: 17109.
grail3.0002039701	2.898	1.872	0.692	1.1	0.654	unknown protein /
eugene3.00020768	1.189	0.837	0.368	0.491	0.36	hypothetical protein / similar to GB:AAD41435
grail3.0013033101	6.498	5.487	2.895	3.191	2.306	oxygen-evolving complex related protein / 23 kDa polypeptide of water-oxidizing complex of photosystem II, Nicotiana tabacum, EMBL:NT23WOP2B; supported by cDNA: gi_18252954
estExt_fgenesh4_pg.C_102920001	6.358	5.511	3.145	3.509	2.665	DEAD/DEAH box RNA helicase, putative / ; supported by cDNA: gi_14190380_gb_AF378868.1_AF378868
fgenesh4_pg.C_scaffold_77000039	16.25	13.19	6.258	6.9	4.957	GATA zinc finger protein / ;supported by full-length cDNA: Ceres:110655.
grail3.0099003002	24.18	18.5	6.019	6.929	2.54	4-coumarate:CoA ligase 3 / identical to 4-coumarate:CoA ligase 3 GI:5702190 from [Arabidopsis thaliana]; supported by cDNA: gi_5702191_gb_AF106088.1_AF106088
estExt_Genewise1_v1.C_1230114	18	14.84	9.083	9.706	7.164	putative protein / ribosomal protein S8 - Zea mays, PIR:T04088;supported by full-length cDNA: Ceres:29997.
estExt_Genewise1_v1.C_LG_VIII1629	15.16	11.52	4.68	5.204	2.13	glycosyl hydrolase family 20 / similar to beta-hexosaminidase A SP:P13723 from [Dictyostelium discoideum]; supported by full-length cDNA: Ceres: 118286.
gw1.4200.1.1	10.22	8.212	4.475	4.874	3.409	subtilisin-like serine protease AIR3 / almost identical to subtilisin-like protease AIR3 GI:4218991 from [Arabidopsis thaliana], missing 200 aa at N-terminus
eugene3.00070443	38.02	28.11	10.27	11.9	5.137	subtilisin-like serine protease AIR3 / almost identical to subtilisin-like protease AIR3 GI:4218991 from [Arabidopsis thaliana], missing 200 aa at N-terminus
eugene3.00021900	7.755	6.56	3.357	4.24	3.042	unknown protein /
gw1.VI.2404.1	2.316	1.893	0.809	1.08	0.697	putative thioredoxin reductase / The last 2 exons encode thioredoxin. There is an EST match to exons 5-7, and the distance between exon 7 and exon 8 is only 90bp. It is unlikely this is two separate genes, but more likely a hybrid protein.; supported by cDNA: gi_15912232_gb_AY056394.1_
fgenesh4_pg.C_LG_I002165	2.105	1.751	0.576	0.733	0.452	expressed protein / ; supported by cDNA: gi_14334987_gb_AY035167.1_
estExt_fgenesh4_pg.C_400147	9.818	8.7	4.778	5.311	3.583	chloroplast chaperonin 10, putative / similar to chloroplast chaperonin 10 GI:14041813 from [Arabidopsis thaliana];supported by full-length cDNA: Ceres:35721.
eugene3.00150604	2.49	2.183	1.402	1.524	1.157	putative protein / ;supported by full-length cDNA: Ceres:38202.
grail3.0090013702	14.11	13.17	7.751	8.138	6.316	argininosuccinate synthase -like protein / argininosuccinate synthase, Aquifex aeolicus, PIR2:B70398; supported by cDNA: gi_17529035
estExt_fgenesh4_pg.C_6480002	57.4	48.65	11.88	14.44	3.081	hypothetical protein /
gw1.XVII.983.1	2.004	1.826	1.079	1.134	0.821	GTP-binding protein LepA, putative / GTP-binding protein GUF1 - Saccharomyces cerevisiae, PIR:S50374
fgenesh4_pg.C_LG_VIII001084	28.79	26.8	13.63	14.58	9.531	50S ribosomal protein L15, chloroplast precursor / identical to GB:P25873 from [Arabidopsis thaliana];supported by full-length cDNA: Ceres:10926.
estExt_fgenesh4_pm.C_640067	5.111	4.577	1.718	2.017	0.827	tyrosine aminotransferase /
estExt_Genewise1_v1.C_LG_XIV2810	17.69	15.78	7.593	6.487	3.727	putative sugar transporter / ;supported by full-length cDNA: Ceres:114959.
fgenesh4_pm.C_scaffold_86000046	2.489	2.18	1.237	1.162	0.75	putative protein / putative NADH oxidoreductase complex I subunit - Caenorhabditis elegans,PID:g5019819; supported by cDNA: gi_17380685
eugene3.00081080	39.63	35.37	18.01	16.95	13.23	hypothetical protein / predicted by genscan+
eugene3.00080606	78.13	65.68	24.35	24.18	11.48	cell elongation protein, Dwarf1 / identical to GB:S71189 from [Arabidopsis thaliana]; supported by cDNA: gi_516042_gb_U12400.1_ATU12400
estExt_Genewise1_v1.C_LG_VIII0130	1.616	1.45	0.829	0.806	0.634	10kDa chaperonin (CPN10), putative / similar to 10 kDa chaperonin SP:P34893 from [Arabidopsis thaliana];supported by full-length cDNA: Ceres:21053.
gw1.XIV.2765.1	10.62	8.825	4.655	3.666	2.757	putative rac GTPase activating protein / similar to rac GTPase activating protein 3 of Lotus japonicus, GenBank accession number AF064789
fgenesh4_pg.C_scaffold_220000015	5.502	4.428	1.754	1.167	0.574	putative protein / weak homology with predicted proteins, Arabidopsis thaliana;supported by full-length cDNA: Ceres:21821.
estExt_fgenesh4_pg.C_LG_II1684	5.928	4.889	2.883	2.215	1.631	peptidylprolyl isomerase ROC4 / ;supported by full-length cDNA: Ceres:29220.
estExt_Genewise1_v1.C_LG_XVI0122	4.229	3.654	2.509	2.085	1.772	unknown protein /
eugene3.00141459	2.527	2.212	1.536	1.269	1.159	very-long-chain fatty acid condensing enzyme CUT1, putative / similar to GB:AAD37122 from [Arabidopsis thaliana];supported by full-length cDNA: Ceres:158882.
eugene3.00080632	21.68	17.23	10.23	6.795	5.435	phosphoribosylanthranilate isomerase / identical to GB:AAB03498 from [Arabidopsis thaliana] (Cell 83 (5), 725-734 (1995)); supported by cDNA: gi_19698854
gw1.XV.1021.1	93.15	66.39	25.13	6.754	0.6	phosphoethanolamine N-methyltransferase, putative / similar to GB:AAF61950 from [Spinacia oleracea]; supported by cDNA: gi_16226648_gb_AF428454.1_AF428454
estExt_fgenesh4_pg.C_LG_III0903	19.66	16.01	9.567	9.182	7.097	pectinesterase (pectin methylesterase) family / similar to pectinesterase GB:CAB08077 GI:1944575 from [Lycopersicon esculentum], pollen-specific protein precursor - common tobacco, PIR2:S22495; contains Pfam profile: PF00394 Multicopper oxidase; supported by cDNA: gi_18158153
eugene3.00190570	3.612	2.798	1.246	1.122	0.573	hypothetical protein / predicted by genscan
gw1.7167.1.1	2.244	1.773	0.893	0.782	0.527	glycosyl hydrolase family 1 / similar to myrosinase precursor (EC 3.2.3.1)(Sinigrinase) (Thioglucosidase) SP|P37702 from [Arabidopsis thaliana]; supported by cDNA: gi_13507564_gb_AF360348.1_AF360348
gw1.28.569.1	1.642	1.383	0.942	0.85	0.683	zinc finger protein / zinc finger protein ID1 - Zea mays, PIR:T01652; supported by cDNA: gi_16226321_gb_AF428302.1_AF428302
gw1.I.958.1	1.881	1.541	0.943	0.753	0.792	putative CDC6 protein / ; supported by cDNA: gi_14578036_gb_AF275940.1_AF275940
estExt_Genewise1_v1.C_LG_XIX0617	25.04	21.43	14.05	11.94	12.03	fizzy-related (FZR), putative / WD-repeat protein -Daucus carota,PID:g2253631; supported by cDNA: gi_6491861_gb_AF029262.1_AF029262
estExt_fgenesh4_pg.C_LG_XVIII0183	2.636	1.999	0.723	0.408	0.368	putative pectin methylesterase / similar to pectin methylesterase GB:Q42534 from [Arabidopsis thaliana];supported by full-length cDNA: Ceres:13261.
gw1.118.64.1	11.89	10.14	5.485	4.465	4.546	zinc-finger protein, putative / similar to GI:5262161 from [Arabidopsis thaliana]; supported by cDNA: gi_16323142_gb_AY057675.1_
estExt_Genewise1_v1.C_LG_XIX1061	3.32	2.817	1.827	1.684	1.635	putative GAR1 protein / similar to GB:P28007 from [Saccharomyces cerevisiae]; supported by full-length cDNA: Ceres: 10984.
gw1.XVIII.3369.1	9.49	7.446	3.321	2.763	2.631	putative DNA replication licensing factor, mcm5 /
eugene3.00061539	3.977	3.079	1.063	0.761	0.722	putative receptor-like protein kinase, ERECTA / identical to GB:U47029 and GB:D83257; contains a protein kinase domain profile (PDOC00100); contains LRR Leucine Rich Repeat domains; supported by cDNA: gi_14334873_gb_AY035110.1_
fgenesh4_pg.C_LG_V001422	1.93	1.548	0.706	0.553	0.553	expressed protein / ;supported by full-length cDNA: Ceres:10873.
gw1.44.58.1	3.123	2.65	1.223	1.019	0.91	purple acid phosphatase-like protein / purple acid phosphatase, Ipomoea batatas; supported by cDNA: gi_20257494
estExt_fgenesh4_pg.C_LG_I0284	1.413	1.22	0.712	0.64	0.561	putative annexin / ;supported by full-length cDNA: Ceres:3294.
eugene3.08840002	73	49.03	12.98	11.2	2.132	hypothetical protein /
gw1.VI.1832.1	13.79	11.1	7.266	7.093	5.796	uracil phosphoribosyltransferase-like protein / uracil phosphoribosyltransferase - Nicotiana tabacum, PIR:T03969;supported by full-length cDNA: Ceres:116841.
gw1.82.79.1	9.345	7.384	4.807	4.481	3.708	40S ribsomal protein S19 - like / 40S ribsomal protein S19, Oryza sativa, SWISSPROT:RS19_ORYSA
eugene3.00002084	2.109	1.535	0.753	0.677	0.471	pectinesterase (pectin methylesterase), putative / similar to pectinesterase GI:1944574 [Lycopersicon esculentum]; similar to pollen-specific BP10 protein [SP|Q00624][Brassica napus]; contains Pfam profile: PF00394 Multicopper oxidase; supported by cDNA: gi_15982770_gb_AY057492.1_
estExt_fgenesh4_pm.C_LG_IX0279	4.045	2.931	1.359	0.93	0.742	similar to cold acclimation protein WCOR413 [Triticum aestivum] / ;supported by full-length cDNA: Ceres:7835.
fgenesh4_pg.C_LG_III000057	3.658	2.672	1.176	0.869	0.56	putative DNA helicase / similar to ATP-DEPENDENT DNA HELICASE HUS2 GB:Q09811 from [Schizosaccharomyces pombe]
gw1.XIII.2310.1	1.739	1.291	0.604	0.484	0.362	unknown protein / similar to F16N3.20 GB:AAD46034 [Arabidopsis thaliana], unknown protein GB:CAA66809 [Arabidopsis thaliana]
estExt_Genewise1_v1.C_LG_III0729	21.14	17.33	8.586	8.234	6.754	CTP synthase-like protein / similar to ctp synthase (sp|P17812|PYRG_HUMAN); similar to ESTs gb|AA660762, gb|AA220982, dbj|AU008137, gb|AI054783, and gb|AA100804
gw1.41.64.1	2.787	2.226	1.101	1.002	0.823	glycosyl hydrolase family 17 / similar to elicitor inducible chitinase Nt-SubE76 GI:11071974 from [Nicotiana tabacum]; C-terminal homology only; supported by full-length cDNA: Ceres:20573.
gw1.IV.4127.1	2.284	1.685	0.554	0.478	0.365	cinnamoyl CoA reductase - like protein / cinnamoyl CoA reductase, Populus tremuloides, EMBL:AF217958;supported by full-length cDNA: Ceres:17229.
eugene3.01220007	1.252	1.032	0.674	0.642	0.599	expressed protein / ; supported by cDNA: gi_14334431_gb_AY034907.1_
estExt_Genewise1_v1.C_LG_V0004	4.512	3.532	1.082	1.503	1.525	Cyclin A1;1 / similar to mitotic cyclin a2-type GI:857396 from [Glycine max]
eugene3.00150882	4.993	3.909	2.046	2.402	2.337	calcium-binding transporter-like protein /
eugene3.00400289	8.148	6.476	3.172	3.626	3.641	Dem -like protein / Dem (defective embryo and meristems) protein -Lycopersicon esculentum, PID:e321604; supported by cDNA: gi_20465422
fgenesh4_pg.C_LG_IX000882	4.457	3.559	1.799	2.023	2.187	protein phosphatase 2C (PP2C) / ; supported by cDNA: gi_13877670
gw1.2309.4.1	3.913	3.251	1.908	1.636	1.892	PROLIFERA / similar to S. cerevisiae MCM2-3-5 genes required for the initiation of DNA replication; supported by cDNA: gi_675490_gb_L39954.1_ATHPROLI
grail3.0051005401	10.83	9.123	4.206	3.777	3.815	unknown protein /
gw1.133.51.1	25.76	21.47	7.961	7.404	7.475	histone H2A-like protein / histone H2A - Brassica napus, EMBL:AJ245999; supported by cDNA: gi_14326515_gb_AF385711.1_AF385711
estExt_fgenesh4_pm.C_1700002	5.624	4.736	2.454	2.217	2.392	putative protein / multisynthetase complex auxiliary component p43 - Cricetulus griseus, EMBL:AF021800;supported by full-length cDNA: Ceres:28016.
fgenesh4_pm.C_LG_V000114	29.8	25.43	10.23	10.19	13.13	putative ribonucleoside-diphosphate reductase large subunit / ; supported by cDNA: gi_14334813_gb_AY035080.1_
eugene3.00140663	13.1	11.64	5.831	5.031	6.213	PROLIFERA / similar to S. cerevisiae MCM2-3-5 genes required for the initiation of DNA replication; supported by cDNA: gi_675490_gb_L39954.1_ATHPROLI
fgenesh4_pm.C_LG_XVI000211	2.603	2.396	1.162	1.234	1.076	PROBABLE EUKARYOTIC TRANSLATION INITIATION FACTOR 3 SUBUNIT 8 / ; supported by cDNA: gi_2789659_gb_AF040102.1_AF040102
estExt_fgenesh4_pm.C_LG_I1072	4.009	3.569	1.748	1.791	1.765	Expressed protein / ; supported by full-length cDNA: Ceres: 11759.
eugene3.00031877	6.693	5.787	2.427	2.143	1.998
fgenesh4_pg.C_LG_IX001438	16.16	14.28	5.824	5.95	5.324	auxin response transcription factor / ; supported by cDNA: gi_4102597_gb_AF013466.1_AF013466
gw1.IX.3188.1	19.28	17.07	8.428	8.465	7.701	RRM-containing protein / RNA-binding protein 30 - Nicotiana plumbaginifolia,PIR2:S26203
estExt_fgenesh4_pg.C_LG_XIV0159	2.212	1.897	0.896	0.897	0.784	armadillo-repeat-containing kinesin-related protein / ; supported by cDNA: gi_9954167_gb_AF159052.1_AF159052
estExt_fgenesh4_pg.C_LG_III0902	22.16	16.98	9.57	8.083	10.17	glycosyl hydrolase family 32 / identical to beta-fructosidase GI:1871503 from [Arabidopsis thaliana]; supported by cDNA: gi_15028118_gb_AY046009.1_
eugene3.00090496	22.36	15.39	6.266	6.045	7.527	isoflavone reductase, putative / similar to allergenic isoflavone reductase-like protein Bet v 6.0102 [Betula pendula][GI:10764491]
grail3.0010045601	4.484	3.087	1.1	0.897	1.236	isoflavone reductase homolog P3, putative / similar to SP|P52577; contains isoflavone reductase domain PF02716
fgenesh4_pg.C_LG_I002334	14.73	10.82	5.291	4.66	5.007	ribonucleotide reductase small subunit, putative / similar to RIBONUCLEOSIDE-DIPHOSPHATE REDUCTASE SMALL CHAIN GB:P49730 from [Nicotiana tabacum]; supported by cDNA: gi_17380725
gw1.137.1.1	6.525	4.522	1.487	0.831	0.8	putative protein / contains similarity to ATFP3
estExt_fgenesh4_pg.C_LG_I0656	9.011	6.971	3.992	3.532	3.47	FKBP-type peptidyl-prolyl cis-trans isomerase / SP:Q9SCY2
gw1.10472.1.1	3.441	2.336	0.704	0.438	0.436	putative protein / contains similarity to ATFP3
gw1.I.6596.1	11.66	7.979	3.405	3.476	3.324	putative chromomethylase / similar to chromomethylase GB:AAB95486 [Arabidopsis arenosa]
eugene3.00080951	14.92	11.44	6.566	6.665	6.363
gw1.XVIII.1182.1	7.453	5.437	3.177	3.021	3.084	transcription factor TINY, putative / transcription factor TINY, Arabidopsis thaliana, PIR:T01076
gw1.XIV.1117.1	3.492	2.112	0.676	0.581	0.622	putative protein / carbonyl reductase (NADPH) - Rattus norvegicus, PIR:JC5285; supported by cDNA: gi_15028054_gb_AY045884.1_
estExt_Genewise1_v1.C_LG_II0565	2.592	1.983	1.453	1.217	1.264	Cyclin A3;4 / similar to GB:CAB77269 from [Pisum sativum];supported by full-length cDNA: Ceres:37206.
estExt_fgenesh4_pm.C_LG_IX0491	2.387	1.744	1.055	0.884	1.007	expressed protein / ;supported by full-length cDNA: Ceres:27471.
grail3.0008014101	20.41	15.64	10.54	8.782	9.512
gw1.III.2269.1	3.709	2.276	0.953	0.54	0.697	pectinesterase family / contains Pfam profile: PF01095 pectinesterase; supported by cDNA: gi_20856814
eugene3.00180550	137.9	83.17	28.16	20.08	17.09	nucleoid DNA-binding protein cnd41 - like protein / nucleoid DNA-binding protein cnd41, chloroplast, common tobacco, PIR:T01996; supported by cDNA: gi_18700102
estExt_fgenesh4_pm.C_LG_VI0550	6.233	3.845	1.1	0.853	0.679	cinnamoyl-CoA reductase - like protein / cinnamoyl-CoA reductase, Saccharum officinarum, gb:AJ231134; supported by full-length cDNA: Ceres: 150515.
estExt_fgenesh4_pg.C_1930010	1.743	1.245	0.722	0.591	0.592	hypothetical protein / ; supported by cDNA: gi_17065485
grail3.0003088701	2.825	2.244	1.432	0.782	1.115
eugene3.43700002	3.716	2.929	1.772	1.324	1.602
eugene3.00061406	1.276	1.022	0.595	0.366	0.506	short-chain alcohol dehydrogenase-like protein / short-chain alcohol dehydrogenase - Zea mays,PIR:A47542
fgenesh4_pg.C_LG_XI000650	3.548	3.232	1.862	1.467	1.687
eugene3.00160714	5.709	4.773	2.089	0.832	1.146	expressed protein / ; supported by cDNA: gi_14334447_gb_AY034915.1_
estExt_fgenesh4_pg.C_1630021	3.783	3.377	2.097	1.241	1.509	putative water channel protein /
estExt_Genewise1_v1.C_880196	5.781	4.932	3.233	1.911	2.318	ribonucleotide reductase small subunit, putative / similar to RIBONUCLEOSIDE-DIPHOSPHATE REDUCTASE SMALL CHAIN GB:P49730 from [Nicotiana tabacum]; supported by cDNA: gi_17380725
estExt_fgenesh4_pg.C_LG_XII1021	16.11	13.23	6.964	2.959	3.549	acyl carrier - like protein / acyl carrier protein, Cuphea lanceolata, PIR2:S42026;supported by full-length cDNA: Ceres:11559.
eugene3.00130499	1.131	0.981	0.601	0.364	0.426	putative GDSL-motif lipase/acylhydrolase / contains Pfam profile: lipase/acylhydrolase with GDSL-like motif;supported by full-length cDNA: Ceres:1323.
gw1.122.42.1	19.82	13.18	10.29	12.41	9.315	ABC transporter family protein /
gw1.V.119.1	3.702	2.373	1.721	2.301	1.674	DEAD/DEAH box RNA helicase, putative / similar to RNA helicase GI:3776027 from [Arabidopsis thaliana]
eugene3.00030024	1.909	1.111	0.762	1.111	0.687	bZIP family transcription factor / similar to bZIP transcriptional activator RSG GI:8777512 from [Nicotiana tabacum]; contains PFAM profile: bZIP transcription factor PF00170
gw1.I.2717.1	1.432	0.968	0.708	0.949	0.669	hypothetical protein / similar to putative protein GB:CAB45319 [Arabidopsis thaliana]
grail3.0032000401	85.69	51.99	31.85	50.29	23.08	putative protein / ; supported by cDNA: gi_15810138_gb_AY056134.1_
eugene3.88950001	69.64	44.18	31.35	40.36	22.78	40S ribosomal protein S3, putative / ribosomal protein S3a - Xenopus laevis, PIR:R3XL3A;supported by full-length cDNA: Ceres:9568.
grail3.0007009401	6.367	3.978	2.821	3.426	1.721	similar to metal-transporting P-type ATPase / temporary automated functional assignment
estExt_fgenesh4_pg.C_LG_XVIII0304	10.02	7.391	6.024	6.579	4.919	MYB like protein / MYB like protein, Dictyostelium discoideum, SWISSPROT:MYBH_DICDI; supported by cDNA: gi_15375298_gb_AF371975.2_AF371975
eugene3.00700070	15.87	9.291	5.829	7.124	3.062	epimerase/dehydratase - like protein / dTDP-glucose 4-6-dehydratase homolog D18, Arabidopsis thaliana, PIR:S58282; supported by cDNA: gi_16323112_gb_AY057660.1_
gw1.VIII.116.1	2.332	1.403	0.913	1.177	0.593	IAA-Ala hydrolase (IAR3) / identical to IAA-Ala hydrolase (IAR3) [Arabidopsis thaliana] GI:3421384; supported by cDNA: gi_14030706_gb_AF375444.1_AF375444
fgenesh4_pg.C_LG_VI001389	3.255	2.069	1.325	1.83	1.077	signal recognition particle 54CP protein precursor / ; supported by cDNA: gi_15293130_gb_AY050999.1_
gw1.439.4.1	1.727	1.056	0.591	0.871	0.441	subtilisin-like serine protease AIR3 / almost identical to subtilisin-like protease AIR3 GI:4218991 from [Arabidopsis thaliana], missing 200 aa at N-terminus
eugene3.01240033	2.826	1.829	1.173	1.492	0.959	unknown protein / predicted by genemarkHMM
estExt_fgenesh4_pg.C_290310	1.518	0.992	0.647	0.79	0.52	putative protein / similar to unknown protein (pir||T04431);supported by full-length cDNA: Ceres:26264.
eugene3.00150351	51.28	36.71	24.26	33	22.36	chaperonin subunit, putative / similar to cytosolic chaperonin, delta-subunit GB:CAA09989 [Glycine max]; contains Pfam profile: PF00118 TCP-1/cpn60 chaperonin family;supported by full-length cDNA: Ceres:7925.
eugene3.07310002	31.05	18.77	6.926	14.46	6.628	putative protein / similar to unknown protein (pir||T04430)
gw1.I.9423.1	4.935	3.491	2.248	3.139	2.29	polygalacturonase, putative / similar to polygalacturonase GI:7381227 from [Lycopersicon esculentum]; supported by cDNA: gi_15028104_gb_AY046002.1_
fgenesh4_pm.C_LG_VI000364	3.01	1.785	0.823	1.557	0.906	importin beta /
gw1.XII.1458.1	11.8	8.39	4.155	6.447	3.616	putative protein / contains similarity to unknown protein (emb|CAB94142.1); supported by cDNA: gi_18175687
gw1.VII.85.1	1.404	1.059	0.624	0.855	0.655	expressed protein / similar to ESTs gb|T20511, gb|T45308, gb|H36493, and gb|AA651176;supported by full-length cDNA: Ceres:2558.
gw1.XVI.771.1	310.3	171.4	65.33	116.7	55.32	unknown protein / similar to cell wall-plasma membrane linker protein GB:CAA64425 from [Brassica napus]
fgenesh4_pg.C_LG_X001879	3.724	2.648	1.595	1.947	1.515	hypothetical protein / similar to carnitine racemase like protein GI:7268149 from [Arabidopsis thaliana]
eugene3.00041384	7.213	5.285	3.426	4.091	3.346	amino acid permease, putative / contains Pfam profile: PF00324: Amino acid permease
gw1.X.3026.1	15.98	10.89	6.197	8.165	5.77	putative protein / predicted proteins, Arabidopsis thaliana and Synechocystis sp.; supported by cDNA: gi_18086462
gw1.13282.1.1	5.269	2.899	1.21	1.791	1.098	putative protein / similar to unknown protein (pir||T04430)
gw1.XIII.2947.1	2.55	1.884	1.291	1.417	1.179	DNA polymerase A family protein, putative / contains Pfam profile: PF00476: DNA polymerase family A; supported by cDNA: gi_18087567
eugene3.00700225	6.345	3.555	1.137	1.781	0.886	disease resistance protein RPM1 (CC-NBS-LRR class), putative / domain signature CC-NBS-LRR exists, suggestive of a disease resistance protein. Identical to RPM1 (gi:1361985)
grail3.19938000101	20.18	9.53	2.551	3.726	1.111	flavanone 3-hydroxylase (FH3) / ;supported by full-length cDNA: Ceres:36653.
eugene3.81200001	2.143	1.228	0.579	0.717	0.437	anthranilate N-benzoyltransferase / ;supported by full-length cDNA: Ceres:114130.
gw1.XV.2644.1	4.361	2.114	0.812	1.499	0.727	putative protein / similar to unknown protein (pir||T04430)
eugene3.36420001	2.956	2.009	1.566	1.757	1.369	exonuclease, putative / strong similarity to unknown protein (emb|CAB62118.1)
gw1.VI.2442.1	12.69	5.869	3.023	4.127	1.76	putative protein / dihydrofolate reductase - Schizosaccharomyces pombe,PID:e1320950;supported by full-length cDNA: Ceres:27155.
eugene3.00100915	1.603	1.032	0.715	0.848	0.633	hypothetical protein / predicted by genemark.hmm
eugene3.36010001	32.31	14.73	6.321	8.195	2.102	unknown protein / Strong similarity to gb|D14550 extracellular dermal glycoprotein (EDGP) precursor from Daucus carota. ESTs gb|H37281, gb|T44167, gb|T21813, gb|N38437, gb|Z26470, gb|R65072, gb|N76373, gb|F15470, gb|Z35182, gb|H76373, gb|Z34678 and gb|Z35387 come from this
fgenesh4_pg.C_scaffold_16731000001	45.01	22.76	10.9	13.09	5.253	flavanone 3-hydroxylase (FH3) / ;supported by full-length cDNA: Ceres:36653.
estExt_Genewise1_v1.C_LG_XI2898	1.523	0.956	0.623	0.674	0.476	30S ribosomal protein S10, putative / similar to 30S ribosomal protein S10 GB:P02364 [Escherichia coli] (est matches suggest the N-terminal extension);supported by full-length cDNA: Ceres:23372.
gw1.VIII.1377.1	10.46	6.032	3.547	4.241	2.672	acetolactate synthase-like protein /
gw1.I.1137.1	2.555	1.511	0.886	1.055	0.719	putative tropinone reductase /
gw1.XIX.1944.1	1.432	0.951	0.678	0.745	0.605	MLH1 protein / ; supported by cDNA: gi_13430731_gb_AF360278.1_AF360278
gw1.VII.3333.1	7.908	5.104	2.882	5.653	2.653	geranylgeranyl pyrophosphate synthase (GGPS1)(farnesyltranstransferase) / identical to GI:413730; supported by full-length cDNA: Ceres:36701. similar to geranylgeranyl pyrophosphate synthase, chloroplast precursor GB:P34802 from [Arabidopsis thaliana] synonymous with farnesyltranstransferase
gw1.VII.776.1	2.751	2.061	1.413	2.03	1.231	asparagine--tRNA ligase / ; supported by cDNA: gi_19310457
grail3.0053004502	13.96	10.8	7.029	10.53	5.71	putative protein / ribosomal protein S8 - Zea mays, PIR:T04088;supported by full-length cDNA: Ceres:29997.
estExt_fgenesh4_pm.C_LG_II0251	6.483	4.797	2.808	4.297	2.819	mRNA binding protein precursor - like / mRNA binding protein precursor (chloroplast protein), Lycopersicon esculentum, EMBL:AF106660; supported by cDNA: gi_16226200_gb_AF428269.1_AF428269
grail3.0017035301	5.362	3.997	2.45	3.703	2.428	putative protein / similar to unknown protein (pir||T00246)
gw1.XII.67.1	3.921	2.558	1.05	2.537	1.177	calmodulin-binding protein / similar to calmodulin-binding protein TCB60 GI:1698548 from [Nicotiana tabacum]
fgenesh4_pg.C_scaffold_1424000002	1.439	1.059	0.496	0.984	0.522	DNA topoisomerase I, putative / Bacillus subtilis DNA Topoisomerase I; PID:G520753
eugene3.00080123	2.561	2.106	1.205	1.657	1.128	hypothetical protein / predicted by genscan+; supported by cDNA: gi_20260253
estExt_fgenesh4_pm.C_LG_XIII0026	6.093	4.948	3.151	3.965	2.575	putative RNA-binding protein / Identical to gb|Y10557 g5bf gene from Arabidopsis thaliana. ESTs gb|R30578, gb|R90475, gb|T22384, gb|T22425, gb|N64934 and gb|T46767 come from this gene;supported by full-length cDNA: Ceres:37028.
gw1.XVII.1126.1	8.602	6.389	3.84	5.475	2.764	glycogen synthase, putative / similar to glycogen synthase Q43847 from [Solanum tuberosum]; supported by cDNA: gi_15450774_gb_AY054467.1_
gw1.I.26.1	7.757	5.031	2.597	4.06	1.06	glycosyl hydrolase family 3 / beta-xylosidase, Hypocrea jecorina, EMBL:Z69257; supported by cDNA: gi_15450734_gb_AY053409.1_
grail3.0045006402	2.336	1.82	1.343	1.622	1.134	dihydrofolate reductase-thymidylate synthase / identical to GP:289193:L08593
eugene3.01310113	1.855	1.276	0.847	1.082	0.573	hypothetical protein /
gw1.III.665.1	66.48	48.73	28.18	36.48	12.08	peroxidase, putative / identical to peroxidase [Arabidopsis thaliana] gi|1491617|emb|CAA68212; supported by full-length cDNA: Ceres:37564.
gw1.IX.2730.1	21.17	15.97	9.638	12.7	6.367	putative protein / aminotransferase (AspC family), Aquifex aeolicus, PIR2:D70479; supported by cDNA: gi_15912290_gb_AY056423.1_
fgenesh4_pm.C_LG_IX000553	2.679	1.958	0.986	1.43	0.452	dehydrodolichyl diphosphate synthase [DEDOL-PP synthase], putative / similar to GI:796076
estExt_fgenesh4_pg.C_LG_III0323	1.756	1.471	1.104	1.308	0.832	putative lysophospholipase / similar to lysophospholipase GB:AAD52700 [Schistosoma japonicum]
gw1.V.5273.1	11.43	9.358	5.855	7.109	3.426	expressed protein / contains Pfam profile:PF01476 Putative peptidoglycan binding domain (2 copies); supported by cDNA: gi_15982869_gb_AY057542.1_
eugene3.27080002	1.091	0.939	0.698	0.806	0.505
gw1.II.1474.1	2.803	1.622	0.778	1.567	1.302	Phosphoglycerate dehydrogenase - like protein / Phosphoglycerate dehydrogenase, Arabidopsis thaliana, PATCHX:D1021238;supported by full-length cDNA: Ceres:100571.
fgenesh4_pg.C_LG_V000465	1.139	0.556	0.515	0.646	0.52	putative protein / predicted protein, Arabidopsis thaliana
estExt_fgenesh4_pg.C_46970001	15.55	8.045	5.362	8.595	7.263	putative protein / At2g26190 - Arabidopsis thaliana, EMBL:AC004484
gw1.XVIII.830.1	1.528	0.806	0.614	0.879	0.672	expressed protein / ; supported by cDNA: gi_16604626_gb_AY059758.1_
estExt_fgenesh4_pg.C_LG_IV1532	80.71	5.603	5.461	1.961	0.462	glycosyl hydrolase family 19 (basic endochitinase) / identical to basic endochitinase precursor SP:P19171 from [Arabidopsis thaliana]; supported by cDNA: gi_15451095_gb_AY054628.1_
eugene3.14420001	24.82	2.184	0.668	0.803	0.343	methionine/cystathionine gamma lyase, putative / similar to methionine gamma-lyase GB:CAA04124.1 GI:2330885 from [Trichomonas vaginalis]; supported by cDNA: gi_15450931_gb_AY054546.1_
fgenesh4_pg.C_LG_VI001116	5.934	2.465	1.91	2.162	1.623	zinc finger-like protein /
gw1.IV.1389.1	1.782	0.972	0.852	0.974	0.865	expressed protein / ; supported by cDNA: gi_15215824_gb_AY050442.1_
fgenesh4_pg.C_scaffold_19493000001	4.985	2.466	1.634	1.917	2.092
gw1.41.615.1	69.55	18.44	8.236	13.45	13.83	putative protein / storage protein - Populus deltoides, PIR2:S31580;supported by full-length cDNA: Ceres:8772.
fgenesh4_pg.C_scaffold_18983000001	1.139	0.469	0.346	0.36	0.443	expressed protein / ; supported by cDNA: gi_16648950_gb_AY059845.1_
fgenesh4_pm.C_LG_II000827	8.721	4.281	1.661	2.844	2.66	hypothetical protein common family / strong similarity to At1g32300, At2g46740, At2g46750, At5g56490; contains PF01565: FAD binding domain
gw1.XIX.2015.1	1.721	1.053	0.669	0.799	0.788	expressed protein / ; supported by full-length cDNA: Ceres: 256294.
gw1.XVII.1112.1	1.54	0.687	0.423	0.602	0.427	putative protein / amino acid transport protein, Arabidopsis thaliana, EMBL:U39783
gw1.VII.3822.1	2.1	0.948	0.488	0.832	0.574	leucine rich repeat protein family / contains leucine rich-repeat domains Pfam:PF00560, INTERPRO:IPR001611; contains similarity to Hcr2-5B [Lycopersicon esculentum] gi|3894391|gb|AAC78595; supported by cDNA: gi_17529197
eugene3.00120276	3.076	1.147	0.525	0.708	0.411	expressed protein / ;supported by full-length cDNA: Ceres:148018.
gw1.IX.2217.1	1.219	0.717	0.532	0.606	0.518	unknown protein / similar to receptor-like protein kinases
gw1.178.49.1	147.9	47.13	18.66	13.5	3.332	polyphenol oxidase [Populus balsamifera subsp. trichocarpa x Populus deltoides]
gw1.182.19.1	107.7	38.64	18.56	13.3	5.234	polyphenol oxidase [Populus balsamifera subsp. trichocarpa x Populus deltoides]
gw1.178.38.1	105	32.94	10.07	5.981	1.134	polyphenol oxidase [Populus balsamifera subsp. trichocarpa x Populus deltoides]
gw1.XIV.1750.1	6.865	3.881	2.999	2.878	2.723	putative ARF1 family auxin responsive transcription factor /
estExt_fgenesh4_pm.C_570040	12.21	4.481	1.412	1.813	0.658	flavanone 3-hydroxylase (FH3) / ;supported by full-length cDNA: Ceres:36653.
fgenesh4_pg.C_scaffold_803000002	1.76	0.765	0.409	0.416	0.323	putative tyrosine decarboxylase / ; supported by cDNA: gi_18491208
fgenesh4_pg.C_scaffold_17121000001	1.305	0.581	0.29	0.342	0.336	expressed protein / ; supported by cDNA: gi_16648950_gb_AY059845.1_
eugene3.00020324	1.568	0.732	0.449	0.467	0.453	expressed protein / ;supported by full-length cDNA: Ceres:4845.
estExt_Genewise1_v1.C_401069	23.32	6.297	2.628	1.707	1.08	cytochrome b5 (dbj|BAA74840.1) / ; supported by full-length cDNA: Ceres: 27167.
gw1.148.23.1	5.591	1.629	0.552	0.447	0.304	glycosyl hydrolase family 1 /
fgenesh4_pg.C_scaffold_57000209	1.079	0.568	0.452	0.46	0.447
eugene3.00090572	2.753	0.873	0.391	0.361	0.473	allene oxide synthase / ; supported by cDNA: gi_6002956_gb_AF172727.1_AF172727
gw1.II.673.1	2.64	0.922	0.464	0.346	0.462	hypothetical protein common family / strong similarity to At1g32300, At2g46740, At2g46750, At5g56490; contains PF01565: FAD binding domain
fgenesh4_pm.C_LG_XIX000286	4.278	2.635	1.566	3.014	3.54	putative protein / contains similarity to pathogenesis-related genes transcriptional activator
estExt_fgenesh4_pg.C_LG_VIII0467	4.894	3.12	1.514	3.207	4.592	expansin, putative / similar to alpha-expansin 6 precursor GI:16923359 from [Cucumis sativus] ;supported by full-length cDNA: Ceres:17353.
grail3.0020036101	45.73	33.27	13.57	19.88	37.52
fgenesh4_pm.C_LG_VIII000754	4.379	3.36	1.794	2.195	3.597	unknown protein / ; supported by cDNA: gi_20453194
gw1.XVI.1797.1	2.112	1.187	0.621	1.004	1.528	putative AP2 domain transcription factor / pFAM domain (PF00847); supported by full-length cDNA: Ceres: 41462.
eugene3.00190563	2.997	1.662	0.682	0.594	2.896	unknown protein /
fgenesh4_pm.C_LG_XIII000116	9.256	5.76	4.509	10.27	11.04	expressed protein / contains similarity to transcriptional activator (Rb) GI:1086541 from [Oryza sativa]; supported by full-length cDNA: Ceres: 4596.
eugene3.08550001	5.029	2.662	1.854	4.686	6.122	putative protein / AT.I.24-7, Arabidopsis thaliana, gb:U63815
estExt_fgenesh4_pg.C_LG_IV1441	2.589	1.387	0.978	2.575	3.565	nodulin-like protein / ; supported by cDNA: gi_17979282
eugene3.00010290	2.454	0.918	0.837	1.901	2.2	disease resistance response protein-related/ dirigent protein-related / similar to dirigent protein [Thuja plicata] gi|6694699|gb|AAF25360; similar to pathogenesis-related protein [Pisum sativum] gi|4585273|gb|AAD25355
mt_C_21_1	67.42	74.46	43.39	27.44	83.87	chloroplast hypothetical protein [Zea mays]
fgenesh4_pg.C_LG_XI000735	4.361	3.846	3.917	2.078	5.401
grail3.3611000101	5.881	5.097	4.552	2.503	6.839
eugene3.02120008	2.59	2.163	2.018	1.358	2.883	hypothetical protein / predicted by genscan+
fgenesh4_pg.C_LG_II001514	3.123	2.938	2.873	1.675	4.531	WRKY family transcription factor / contains Pfam profile: PF03106 WRKY DNA -binding domain ; supported by cDNA: gi_15028172_gb_AY045909.1_
fgenesh4_pg.C_scaffold_279000007	11.14	13.25	11.58	5.346	16.52
fgenesh4_pg.C_scaffold_982000003	10.96	11.18	10.18	5.341	14.79
gw1.X.5654.1	1.264	1.359	1.208	0.694	1.825	Expressed protein / ; supported by cDNA: gi_15450497_gb_AY052350.1_
gw1.IV.2217.1	2.83	3.084	1.625	1.697	4.896	putative protein / dynein light chain, Chlamydomonas reinhardtii, PIR2:A56444; supported by cDNA: gi_17380807
eugene3.00080059	30.83	22.22	16.54	15.67	43.47
estExt_fgenesh4_pg.C_LG_X0144	6.933	6.054	4.309	4.61	10.45	putative protein / similar to unknown protein (gb|AAF17687.1)
grail3.0025002201	43.74	36.81	21.72	26.79	55.48	putative aquaporin (tonoplast intrinsic protein gamma) / ;supported by full-length cDNA: Ceres:36633.
eugene3.01310104	9.274	8.365	4.31	5.748	12.54	putative protein / ;supported by full-length cDNA: Ceres:39714.
fgenesh4_pg.C_scaffold_88000060	2.338	2.393	1.735	1.253	3.488	expressed protein / ;supported by full-length cDNA: Ceres:40090.
grail3.0004009401	2.462	2.585	2.102	1.594	3.219	late embryogenesis abundant protein LEA like / ; supported by cDNA: gi_15293004_gb_AY050936.1_
gw1.VII.1454.1	2.128	2.307	1.939	1.514	3.104	polygalacturonase, putative / polygalacturonase(EC 3.2.1.15) precursor - Erwinia carotovora,PID:g42330
gw1.XI.3429.1	5.833	7.365	5.128	4.059	9.735	CONSTANS B-box zinc finger family protein / similar to zinc finger protein GI:3618316 from [Oryza sativa];supported by full-length cDNA: Ceres:34830.
grail3.0043005101	1.255	1.598	1.248	0.974	2.089	zinc-finger protein (C-terminal), putative / similar to zinc-finger protein (C-terminal) GI:558542 from [Glycine max];supported by full-length cDNA: Ceres:261272.
mt_C_9_1	37.54	39.44	21.61	18.41	87.6	hypothetical protein NitaMp164 [Nicotiana tabacum] >gi|57013900|ref|YP_173374.1| hypothetical protein NitaMp027 [Nicotiana tabacum] >gi|56806666|dbj|BAD83567.1| hypothetical protein [Nicotiana tabacum] >gi|56806536|dbj|BAD83437.1| hypothetical protein [Nicotiana tabacum]
grail3.0104003001	3.261	3.565	2.834	2.52	6.273
grail3.0020031501	5.866	6.116	4.289	3.755	14.03
estExt_fgenesh4_pg.C_LG_IV0491	7.439	6.909	5.26	4.322	12.89	ethylene responsive element binding factor 9 / identical to ERF domain protein 9 GI:11414988 from [Arabidopsis thaliana]
gw1.125.94.1	2.138	1.839	1.601	1.312	3.401	oligopeptide transporter, putative / similar to oligopeptide transporter GI:510238 from [Arabidopsis thaliana]; supported by cDNA: gi_14334727_gb_AY035037.1_
grail3.0031000301	2.594	2.22	2.137	1.728	5.197	unknown protein /
eugene3.00160655	0.825	0.785	0.68	0.579	1.466	putative protein / ;supported by full-length cDNA: Ceres:11782.
grail3.0020002201	7.393	7.496	6.943	5.392	11.82	TPA: DVL10 [Arabidopsis thaliana]
grail3.0024028201	6.741	7.555	7.011	5.55	14.83
grail3.2975000101	1.042	1.391	1.063	0.675	3.123
eugene3.99810001	13.25	15.13	13.8	11.4	24.57
eugene3.00031861	0.888	1.054	0.928	0.685	2.086
gw1.XIX.422.1	0.667	0.828	0.648	0.513	1.378	disease resistance protein (NBS-LRR class), putative / domain signature NBS-LRR exists, suggestive of a disease resistance protein.
grail3.0001007701	3.815	2.955	1.918	3.207	4.404	expressed protein / ;supported by full-length cDNA: Ceres:34623.
eugene3.00140303	5.166	3.183	2.068	2.918	6.042	hypothetical protein / predicted by genefinder
eugene3.00061670	11.88	8.398	5.63	8.625	13.7	putative CCCH-type zinc finger protein / ;supported by full-length cDNA: Ceres:101255.
grail3.0016034901	21.52	16.82	9.766	13.66	25.45	expressed protein / ;supported by full-length cDNA: Ceres:142094.
estExt_Genewise1_v1.C_LG_VI2502	19.18	14.82	9.921	13.7	22.22	spermine synthase (ACL5) / ;supported by full-length cDNA: Ceres:3968.
eugene3.00051482	3.532	2.688	1.271	2.611	5.855	subtilisin-like serine protease / similar to subtilisin-type protease precursor GI:14150446 from [Glycine max];supported by full-length cDNA: Ceres:3907.
estExt_fgenesh4_pm.C_LG_XII0386	7.67	6.16	3.482	5.725	11.66	auxin response transcription factor (ARF1) / identical to auxin response factor 1 GI:2245378 from [Arabidopsis thaliana]; supported by cDNA: gi_2245377_gb_U83245.1_ATU83245
fgenesh4_pm.C_LG_VIII000080	3.965	3.365	2.513	3.297	5.049	putative ATPase / skd1 family; supported by full-length cDNA: Ceres:3818.
gw1.I.8521.1	4.367	3.529	2.254	3.686	8.151	auxin response transcription factor (ARF9) / identical to auxin response factor 9 GI:4580575 from [Arabidopsis thaliana]; supported by cDNA: gi_4580574_gb_AF082176.1_AF082176
estExt_fgenesh4_pg.C_LG_X1165	7.595	6.111	4.142	6.916	13.56	expressed protein / ;supported by full-length cDNA: Ceres:18250.
gw1.413.7.1	4.297	3.735	2.814	4.035	6.36	NADH dehydrogenase subunit 6 [Lupinus mutabilis] >gi|9280596|gb|AAF86486.1| NADH dehydrogenase subunit 6 [Lupinus luteus]
gw1.20008.1.1	2.642	2.212	1.257	2.125	4.759	beta-expansin pollen allergen protein / soybean pollen allergen (cim1) protein - soybean, PIR2:S48032;supported by full-length cDNA: Ceres:33023.
gw1.158.86.1	0.73	0.639	0.388	0.613	1.198	expressed protein / ;supported by full-length cDNA: Ceres:36370.
eugene3.00101190	14.9	9.598	8.934	11.77	18.36	unknown protein / predicted by genemarkHMM
estExt_fgenesh4_pm.C_LG_I1193	1.308	0.757	0.881	0.883	1.691	SRG1-like protein / Strong homology to SRG1 protein, a new member of the Fe(II)/ascorbate oxidase superfamily, Similar to SRG1 protein [Arabidopsis thaliana] (gi|629561). Location of est F1A5T7 (gb|N96370); supported by cDNA: gi_15081818_gb_AY048302.1_
grail3.0074009801	1.327	0.824	0.99	1.083	2.033	lateral root primordia (LRP1) /
eugene3.00161063	1.195	0.645	0.687	0.943	2.208	peptide transport - like protein / peptide transport protein, Hordeum vulgare, PIR:T04378;supported by full-length cDNA: Ceres:117581.
gw1.145.134.1	1.368	0.845	0.855	1.014	1.904	putative protein / hypothetical protein F20O9.190 - Arabidopsis thaliana,PIR2:T04621
estExt_fgenesh4_pg.C_LG_II1111	0.954	0.477	0.484	0.559	1.618
gw1.VII.1374.1	1.183	0.725	1.089	0.987	1.853	alcohol dehydrogenase / identical to alcohol dehydrogenase GI:469467 from [Arabidopsis thaliana]; supported by full-length cDNA: Ceres: 4033.
estExt_fgenesh4_pm.C_LG_I0645	0.91	0.538	0.729	0.835	1.357	integral membrane protein, putative / contains Pfam profile: PF00892 Integral membrane protein DUF6
eugene3.10470001	6.555	5.016	5.815	4.897	11.35	cytochrome P450 monooxygenase, putative /
estExt_fgenesh4_pm.C_LG_XV0238	1.299	0.776	1.051	0.865	2.268	cytochrome p450 family / identical to gb|D78605 cytochrome P450 monooxygenase from Arabidopsis thaliana and is a member of the PF|00067 Cytochrome P450 family. ESTs gb|Z18072, gb|Z35218 and gb|T43466 come from this gene; supported by cDNA: gi_3164139_dbj_D78605.1_D78605
eugene3.00190797	1.008	0.78	0.738	0.665	1.451	SET-domain protein-like / ; supported by cDNA: gi_13517742_gb_AF344444.1_AF344444
eugene3.00040817	2.719	1.895	1.615	1.877	4.514	heat shock protein (emb|CAA72514.1) /
gw1.VII.3308.1	1.327	0.93	0.745	0.862	2.431	hypothetical protein / predicted by genscan; supported by cDNA: gi_19347738
eugene3.00110309	7.478	5.597	5.642	5.853	14.33	calmodulin-binding protein / similar to calmodulin-binding protein TCB60 GI:1698548 from [Nicotiana tabacum]; supported by cDNA: gi_15810500_gb_AY056289.1_
gw1.X.1848.1	3.109	2.032	1.862	1.787	8.965	putative anthocyanin 5-aromatic acyltransferase / ; supported by cDNA: gi_13937225_gb_AF372968.1_AF372968
gw1.V.2143.1	1.054	0.941	0.91	0.866	1.972	homeodomain - like protein / several homeodomain transcription factors; supported by cDNA: gi_15081750_gb_AY048268.1_
eugene3.00061865	0.832	0.645	0.652	0.621	1.323	receptor protein kinase, putative / contains Pfam profiles: PF00069: Eukaryotic protein kinase domain, multiple PF00560: Leucine Rich Repeat
grail3.0002016001	4.478	3.778	5.023	3.656	7.877	tyrosine phosphoprotein SLP-76-related / related to SLP-76 [Homo sapiens] gi|806766|gb|AAC50135; predicted by genscan+
grail3.0065010101	7.197	6.131	8.042	6.063	13.5	Expressed protein / ; supported by full-length cDNA: Ceres: 6642.
gw1.XIII.2146.1	4.721	4.868	5.474	3.76	8.966	putative protein / predicted proteins, Arabidopsis thaliana and Drosophila melanogaster
grail3.0017029001	0.824	0.806	1.081	0.632	1.715	unknown protein / similar to A. thaliana hypothetical proteins T1O24.24 and T19F6.16
fgenesh4_pg.C_LG_X001896	0.947	1.101	1.267	0.891	2.49	nodulin-like protein /
eugene3.00101287	1.044	1.091	1.32	0.857	2.562	bZIP family transcription factor / contains Pfam profile: PF00170 bZIP transcription factor; supported by cDNA: gi_12083267
gw1.I.7074.1	0.735	0.669	0.837	0.538	1.94	oligopeptide transporter, putative / similar to oligopeptide transporter 1-1 GI:510238 from [Arabidopsis thaliana]
gw1.I.5134.1	1.96	1.889	2.776	1.615	10.13	Exostosin family / contains Pfam profile: PF03016 Exostosin family
eugene3.01200073	0.888	0.922	1.123	0.736	3.226
grail3.0189003001	6.422	6.11	7.461	5.827	13.74
eugene3.00141040	2.175	2.25	2.748	1.977	5.396
grail3.0057001701	2.796	2.951	3.632	2.682	7.666
eugene3.00180672	16.7	17.8	23.38	16.33	55.2
eugene3.00150664	0.38	0.397	0.619	0.323	2.104	cysteine proteinase / similar to cysteine endopeptidase precursor CysEP GI:2944446 from [Ricinus communis]
eugene3.00102359	4.936	3.992	5.558	4.215	13.84
gw1.70.69.1	2.213	2.086	2.704	2.204	6.133	expressed protein / ; supported by cDNA: gi_16649128_gb_AY059934.1_
estExt_fgenesh4_pm.C_LG_II1069	1.9	1.484	2.516	1.946	9.051	Expressed protein / ; supported by cDNA: gi_1289319_gb_U53221.1_ATU53221
eugene3.01660008	0.838	0.636	1.032	0.764	2.228	hypothetical protein / predicted by genemark.hmm
estExt_Genewise1_v1.C_LG_XI3994	3.369	2.631	4.693	3.715	8.847	putative protein / Arabidopsis thaliana nap gene,PID:e1234813
fgenesh4_pm.C_LG_III000464	4.662	3.772	5.994	5.298	12.54	amino acid permease-like protein; proline transporter-like protein / ;supported by full-length cDNA: Ceres:20725.
eugene3.00080677	4.197	3.779	4.616	4.402	7.564	AP2 domain transcription factor / ; supported by full-length cDNA: Ceres: 115358.
estExt_fgenesh4_pm.C_LG_IV0158	0.405	0.336	0.543	0.436	1.141	expressed protein / ;supported by full-length cDNA: Ceres:114691.
eugene3.00080799	2.466	2.388	3.265	2.878	6.163	putative protein / amino acid transport protein, Arabidopsis thaliana, EMBL:U39783
fgenesh4_pg.C_LG_V000014	1.479	1.411	1.962	1.716	3.567	pectin methylesterase - like protein / pectin methylesterase, Melandrium album, EMBL:MAPME; supported by cDNA: gi_17979182
eugene3.00081186	0.931	0.827	1.563	1.165	4.005	predicted by genscan and genefinder / ;supported by full-length cDNA: Ceres:120459.
fgenesh4_pm.C_LG_II000840	0.672	0.623	0.941	0.779	1.907	O-methyltransferase 1 / identical to O-methyltransferase 1 [Arabidopsis thaliana][GI:2781394]; supported by full-length cDNA: Ceres:33790.
fgenesh4_pg.C_LG_IX000375	2.272	2.189	2.823	2.615	5.578	hypothetical protein /
grail3.0016041001	0.561	0.539	0.645	0.613	1.128
gw1.70.184.1	1.451	1.148	1.484	1.491	3.615	bHLH protein / similar to A. thaliana putative protein F6I18.110, GenBank accession number 2980768;supported by full-length cDNA: Ceres:4346.
estExt_fgenesh4_pm.C_LG_X0644	7.41	6.367	7.459	7.677	13.49	expressed protein / ;supported by full-length cDNA: Ceres:250127.
estExt_fgenesh4_pg.C_LG_VII0935	1.544	1.161	1.422	1.739	3.927	putative seed maturation protein /
grail3.0033024901	2.38	2.011	2.293	2.565	4.036	unknown protein / ; supported by cDNA: gi_17978923
estExt_fgenesh4_pm.C_18170002	0.694	0.499	0.647	0.774	1.657	two-component phosphorelay mediator, putative / similar to ATHP2 GB:BAA37111 [Arabidopsis thaliana] (FEBS Lett. 437 (1-2), 11-14 (1998)), identical to AHP1 GB:BAA36335 [Arabidopsis thaliana];supported by full-length cDNA: Ceres:9813.
gw1.XVIII.190.1	1.098	0.776	0.868	1.017	2.361	hypothetical protein / similar to putative nucleoside transporter GB:AAF26446 GI:6715514 from [Arabidopsis thaliana]
eugene3.00290295	0.701	0.573	0.625	0.673	1.277
grail3.0143000901	0.705	1.34	1.2	2.283	8.236
estExt_Genewise1_v1.C_LG_VII0556	68.31	71.75	73.44	92.91	199.9	ethylene responsive element binding factor 8 / identical to ERF transcription factor8 GI:10567108 from [Arabidopsis thaliana]; supported by cDNA: gi_10567107_dbj_AB036884.1_AB036884
estExt_fgenesh4_pg.C_LG_XIII0304	7.081	8.245	9.418	15.65	53.09
grail3.0006039501	19.11	25.79	31.98	67.85	280.9
estExt_Genewise1_v1.C_LG_VIII2474	1.347	2.562	2.071	6.087	25.47	unknown protein /
eugene3.00080863	0.935	1.05	1.011	1.327	2.858	unknown protein /
grail3.0126005101	0.58	0.757	0.751	1.547	5.218	expressed protein / similar to EST gb|AA598098;supported by full-length cDNA: Ceres:23916.
eugene3.00120448	1.891	2.227	2.288	3.182	6.993
eugene3.00140617	0.876	1.446	1.377	2.833	9.15	putative galactinol synthase / ;supported by full-length cDNA: Ceres:124236.
estExt_fgenesh4_pg.C_400321	0.931	1.036	1.102	1.313	2.494	AP2 domain protein RAP2.1 / identical to AP2 domain containing protein RAP2.1 GI:2281627 from [Arabidopsis thaliana];supported by full-length cDNA: Ceres:28451.
eugene3.00290006	0.612	0.877	1.116	2.039	6.578
fgenesh4_pg.C_LG_XI001229	0.351	0.492	0.606	1.105	3.911	Expressed protein / ; supported by full-length cDNA: Ceres: 115850.
fgenesh4_pm.C_LG_VI000362	0.588	0.66	0.738	0.928	2.187	putative ammonium transporter / ; supported by cDNA: gi_7140935
grail3.0011026401	1.572	1.78	1.294	3.636	14.46	putative protein / Arabidopsis thaliana chromosome II BAC T30B22 genomic sequence, gene T30B22.22, PID:g2529679
eugene3.01970039	34.54	37.91	34.49	48.24	111.8
fgenesh4_pg.C_LG_IX000509	0.461	0.808	0.372	1.927	9.72
grail3.3797000101	1.254	1.33	1.181	2.072	7.515	expressed protein / ; supported by cDNA: gi_15450636_gb_AY052686.1_ ; supported by cDNA: gi_15294267
eugene3.00060068	2.511	2.933	2.682	4.748	18.43	isp4 like protein / ; supported by cDNA: gi_15451019_gb_AY054590.1_
grail3.0055010001	0.271	0.316	0.3	0.685	3.211	thioredoxin h, putative / similar to thioredoxin h GI:4928460 from [Hevea brasiliensis];supported by full-length cDNA: Ceres:2054.
grail3.0005009001	1.494	1.745	1.771	3.903	16.11	hypothetical protein / predicted by genemark.hmm
estExt_fgenesh4_kg.C_290009	0.913	1.131	1.059	2.649	11.29
eugene3.00040627	0.953	0.956	0.962	1.085	1.947	expressed protein / ;supported by full-length cDNA: Ceres:24933.
grail3.0006039701	0.835	0.811	0.843	1.227	3.766	hypothetical protein / predicted by genscan+
eugene3.00012784	0.781	0.757	0.801	1.108	3.095	putative protein / contains similarity to unknown protein (emb|CAB46038.1)
gw1.IX.4341.1	0.65	0.671	0.701	1.038	3.202	Myb family transcription factor / contains PFAM profile: myb DNA binding domain PF00249; supported by cDNA: gi_9864078_gb_AF272733.1_AF272733
eugene3.00121163	0.745	0.563	0.456	2.115	8.913	putative protein / predicted protein, Arabidopsis thaliana
grail3.0010001601	1.389	1.296	1.281	1.618	3.089	unknown protein / ; supported by cDNA: gi_20260489
grail3.0039028302	0.472	0.394	0.356	0.722	2.271	hypothetical protein / contains non-consensus GA donor splice site at exon 2
grail3.0123001401	2.611	2.276	2.219	4.721	18.17	expressed protein / hypothetical protein - Arabidopsis thaliana, F28M20.80;supported by full-length cDNA: Ceres:250475.
fgenesh4_pg.C_LG_III001098	0.613	0.597	0.61	0.71	1.236	hypothetical protein / similar to putative protein GB:CAA20474 [Arabidopsis thaliana]
eugene3.00020021	1.878	1.493	1.931	2.233	6.07	expressed protein / ;supported by full-length cDNA: Ceres:17521.
gw1.XV.3252.1	7.533	6.771	7.311	7.823	13.78	putative protein / similar to unknown protein (sp|P42404);supported by full-length cDNA: Ceres:15004.
gw1.II.4197.1	2.769	2.338	3.169	3.626	13.72	Expressed protein / ; supported by cDNA: gi_1289319_gb_U53221.1_ATU53221
estExt_Genewise1_v1.C_LG_IV3991	0.833	0.676	1.004	1.283	6.097	expressed protein /
gw1.VI.2354.1	0.54	0.409	0.556	0.666	2.808	putative protein / similar to unknown protein (gb|AAF04428.1);supported by full-length cDNA: Ceres:27668.
eugene3.00070921	0.547	0.467	0.55	0.583	1.435	putative calmodulin-like protein /
estExt_fgenesh4_pm.C_LG_I0604	1.395	1.029	1.738	3.603	18.63	calreticulin, putative / similar to GB:AAF06346 from [Vitis vinifera]
eugene3.00070998	1.512	1.357	1.474	2.121	6.601
gw1.II.3071.1	0.798	0.647	0.76	1.377	5.892	putative elicitor-responsive gene / similar to elicitor-responsive gene-3 GB:AAC35866 from [Oryza sativa];supported by full-length cDNA: Ceres:18965.
gw1.I.5622.1	0.703	0.381	0.515	1.05	5.094	Expressed protein / ; supported by cDNA: gi_13877526_gb_AF370464.1_AF370464
eugene3.00140245	1.881	1.051	1.718	2.848	16.32	hypothetical protein / predicted by genscan
fgenesh4_pg.C_LG_IX001029	0.765	0.606	0.728	0.97	3.309
fgenesh4_pg.C_LG_XII000775	0.539	0.494	0.535	0.591	1.185	bHLH protein /
grail3.0075003701	1.322	1.312	2.261	3.323	14.1
fgenesh4_pg.C_LG_VI000295	1.25	1.289	1.472	1.641	3.491	AMP-binding enzyme, putative / contains Pfam profile: PF00501: AMP-binding enzyme
gw1.IX.346.1	14.33	15.09	18.39	22.63	60.08	CCR4-associated factor-like protein / ; supported by cDNA: gi_17381057
gw1.XII.1021.1	0.836	0.811	0.993	1.324	3.698	unknown protein /
eugene3.00011653	0.669	0.531	1.14	1.446	5.836	putative water channel protein /
grail3.0022026302	8.985	8.58	9.521	10.15	17.57	E2, ubiquitin-conjugating enzyme 13 (UBC13) / E2; identical to gi:992706; supported by cDNA: gi_15215679_gb_AY050368.1_
eugene3.00160104	0.391	0.332	0.457	0.605	1.849	putative UDP-glucose glucosyltransferase / similar to GB:Q40284 from [Manihot esculenta]; supported by cDNA: gi_13937235_gb_AF372973.1_AF372973
gw1.70.555.1	2.171	1.893	2.612	2.962	9.367	putative RING-H2 zinc finger protein ATL6 / similar to GB:AAD33584 from [Arabidopsis thaliana]; supported by cDNA: gi_4928402_gb_AF132016.1_AF132016
grail3.0077000401	2.196	1.818	2.752	3.479	14.34	glutaredoxin -like protein / glutaredoxin, castor bean, PIR:S54825;supported by full-length cDNA: Ceres:92720.
eugene3.00060073	0.619	0.545	0.719	0.917	3.232	expressed protein / ;supported by full-length cDNA: Ceres:8081.
estExt_Genewise1_v1.C_3990003	6.44	5.912	4.969	7.583	22.62	ethylene-responsive element binding factor(AtERF6) / identical to AtERF6 GI:3298497 from [Arabidopsis thaliana]; supported by cDNA: gi_3298497_dbj_AB013301.1_AB013301
eugene3.00021295	11.36	10.84	5.949	15.54	67.88	putative protein / similar to unknown protein (pir||F71446)
eugene3.00020180	1.851	1.414	1.394	2.312	6.936	expressed protein / ;supported by full-length cDNA: Ceres:2663.
gw1.XIX.12.1	8.22	6.37	4.94	10.94	41.33	probable wound-induced protein / wound-induced protein, Lycopersicon esculentum, PIR2:S19773;supported by full-length cDNA: Ceres:1831.
estExt_fgenesh4_pg.C_LG_XI0039	1.051	0.998	0.94	1.209	2.466	symbiosis-related protein, putative / similar to symbiosis-related protein GI:2072022 from [Laccaria bicolor];supported by full-length cDNA: Ceres:19175.
grail3.0016008701	0.928	0.753	0.597	1.312	4.625	putative protein / ER6 protein - Lycopersicon esculentum, EMBL:AF096262; supported by cDNA: gi_14334945_gb_AY035146.1_
eugene3.00060017	0.894	0.685	0.54	1.01	3.267	DnaJ protein, putative / contains Pfam profile: PF00226 DnaJ domain;supported by full-length cDNA: Ceres:31309.
estExt_Genewise1_v1.C_1420036	5.415	5.926	5.013	6.832	24.18	metallothionein-like protein / similar to metallothionein GB:JQ2128 [Glycine max]; supported by cDNA: gi_14335167_gb_AY037263.1_
gw1.341.12.1	9.566	8.44	4.38	15.5	98.69	probable wound-induced protein / wound-induced protein, Lycopersicon esculentum, PIR2:S19773;supported by full-length cDNA: Ceres:1831.
gw1.1047.1.1	1.395	1.263	1.109	2.308	10.58	cytochrome p450 family / contains Pfam profile: PF00067: Cytochrome P450
estExt_fgenesh4_pm.C_LG_II0071	2.924	3.078	2.561	4.721	20.83	putative protein / E1B 19K Bcl-2-interacting protein Nip2, Homo sapiens, PIR2:I38864;supported by full-length cDNA: Ceres:17117.
gw1.XI.839.1	0.627	0.66	0.355	2.193	16.92	Expressed protein / ; supported by cDNA: gi_13877526_gb_AF370464.1_AF370464
eugene3.00070251	0.416	0.433	0.319	0.673	3.195	CONSTANS B-box zinc finger family protein / contains Pfam profile: PF01760 CONSTANS family zinc finger;supported by full-length cDNA: Ceres:258241.
eugene3.00080724	3.191	2.496	2.922	5.336	65.16
eugene3.15910003	0.947	1.282	1.654	3.935	57.38
eugene3.00071005	0.868	1.37	1.603	4.342	62.02
grail3.0001068602	1.104	1.194	0.982	1.847	18.46	putative transcription factor / similar to transcription factor SF3 (pir|IS37656); similar to ESTs gb|T42207, gb|N37716, and emb|Z17491;supported by full-length cDNA: Ceres:148790.
gw1.V.1510.1	0.491	0.526	0.475	0.585	2.686	DYW7 protein / identical to DYW7 protein of unknown function GB:CAA06829 from [Arabidopsis thaliana] (Plant Mol. Biol. 42 (4), 603-613 (2000))
grail3.0032017901	0.388	0.38	0.36	0.415	1.452	putative protein / DESSICATION-RELATED PROTEIN PCC13-62 PRECURSOR - Craterostigma plantagineum, PIR:E45509; supported by cDNA: gi_15294283_gb_AF410333.1_AF410333
gw1.21158.2.1	9.255	7.837	4.926	13.88	118.8	probable wound-induced protein / wound-induced protein, Lycopersicon esculentum, PIR2:S19773;supported by full-length cDNA: Ceres:1831.
gw1.III.120.1	3.288	3.277	2.94	3.769	12.95	peptide transporter, putative / similar to peptide transporter GI:9757725 from [Arabidopsis thaliana]
eugene3.00040197	6.635	5.659	5.932	9.149	59.35	coded for by A. thaliana cDNA T44741 / ; supported by cDNA: gi_18175931
gw1.II.1386.1	0.648	0.527	0.554	1.464	12.82	nodulin-like protein / similar to MtN21 GB:CAA75575 GI:2598575 from [Medicago truncatula] (Mol. Plant Microbe Interact. 9 (4), 233-242 (1996)); supported by cDNA: gi_17529003
eugene3.00100085	0.76	0.757	0.729	0.893	2.83
eugene3.83070001	2.164	1.346	0.962	2.586	20.05
estExt_Genewise1_v1.C_LG_IV1821	6.338	6.132	5.448	6.377	13.43	postsynaptic protein CRIPT, putative / similar to postsynaptic protein CRIPT GI:3098551 from [Rattus norvegicus]; supported by full-length cDNA: Ceres: 96159.
estExt_Genewise1_v1.C_LG_XIV1781	1.153	1.107	0.984	1.193	2.819	expressed protein / ; supported by full-length cDNA: Ceres: 13874.
fgenesh4_pg.C_LG_III001175	0.61	0.539	0.469	0.616	1.959
fgenesh4_pg.C_scaffold_28000268	4.198	3.472	3.884	4.151	10.86	unknown protein / predicted by genscan, est match
estExt_fgenesh4_pg.C_LG_VII0339	0.822	0.655	0.746	0.838	2.212
estExt_Genewise1_v1.C_LG_VI1322	0.616	0.467	0.477	0.568	2.614	putative protein /
estExt_fgenesh4_pg.C_2080003	1.055	0.684	0.889	1.067	7.75	metallothionein 1a [Populus balsamifera subsp. trichocarpa x Populus deltoides]
eugene3.02910006	0.391	0.277	0.318	0.436	2.275
gw1.IX.4442.1	1.61	1.626	3.73	3.004	21.62	Expressed protein / ; supported by full-length cDNA: Ceres: 27081.
eugene3.01220001	46.88	48.24	56.14	54	109.1
fgenesh4_kg.C_scaffold_8644000001	13.44	15.58	24.36	22.58	93.93	putative protein / centrin, Marsilea vestita;supported by full-length cDNA: Ceres:13072.; supported by cDNA: gi_16648776
grail3.4426000101	0.638	0.583	0.687	0.664	1.549
fgenesh4_pg.C_scaffold_124000070	1.055	1.024	1.141	1.122	2.066	ethylene responsive element binding factor 4 (AtERF4) / identical to ethylene responsive element binding factor 4 SP:O80340 from [Arabidopsis thaliana] ;supported by full-length cDNA: Ceres:22775.
eugene3.00110226	0.653	0.609	0.722	0.701	1.435	myb family transcription factor / similar to myb homolog (CPC) GI:2346966 from [Arabidopsis thaliana]
gw1.XIII.547.1	1.325	1.39	1.767	1.449	3.917	water stress-induced protein, putative / similar to water stress-induced protein GI:454879 from [Oryza sativa]; supported by cDNA: gi_15215761_gb_AY050410.1_
fgenesh4_pg.C_LG_V000279	0.937	1.079	1.423	1.117	4.068
eugene3.00090254	0.477	0.519	0.611	0.519	1.551	nodulin - like protein / early nodulin N93, Glycine max, EMBL:D13506;supported by full-length cDNA: Ceres:21669.
eugene3.45440001	0.375	0.498	0.594	0.559	1.803
gw1.XI.3697.1	0.561	1.122	1.418	1.157	5.719	glutathione transferase, putative / similar to glutathione transferase GI:2853219 from [Carica papaya]; supported by full-length cDNA: Ceres: 30759.
eugene3.00080329	0.759	0.847	0.875	0.856	1.629	putative protein / various predicted proteins, Arabidopsis thaliana
grail3.0158001601	1.201	1.727	1.855	1.387	4.693	unknown protein /
grail3.0008008401	3.061	5.433	6.356	4.32	26.53
gw1.19919.1.1	0.431	0.552	0.558	0.478	1.289	glutathione transferase, putative / similar to glutathione transferase GI:2853219 from [Carica papaya]; supported by full-length cDNA: Ceres: 30759.
grail3.0001051201	2.368	3.773	3.147	2.27	11.3
grail3.4426000201	0.35	0.481	0.434	0.317	1.475
eugene3.00100099	1.028	1.262	1.118	0.963	4.003
eugene3.00151044	7.462	11.24	10.52	7.505	43.93
estExt_fgenesh4_pm.C_LG_XIV0002	1.1	1.578	1.497	1.243	5.885	unknown protein / predicted by genscan
fgenesh4_pg.C_LG_I003091	0.505	0.567	0.546	0.514	1.222	glutathione transferase, putative / Second of three repeated putative glutathione transferases. 72% identical to glutathione transferase [Arabidopsis thaliana] (gi|4006934). Location of ests 191A10T7 (gb|R90188) and 171N13T7 (gb|R65532)
gw1.III.27.1	0.473	0.52	0.534	0.429	1.131	myb family transcription factor / similar to myb-related DNA-binding protein GI:1020155 from [Arabidopsis thaliana]; supported by cDNA: gi_3941419_gb_AF062864.1_AF062864
fgenesh4_pm.C_LG_X000503	1.929	2.465	2.157	2.135	5.951	putative protein / cell death associated protein - Nicotiana tabacum, EMBL:AF212184;supported by full-length cDNA: Ceres:37170.
eugene3.00041101	0.424	0.603	0.45	0.47	1.783	putative phytochelatin synthetase / putative phytochelatin synthetase - Arabidopsis thaliana, EMBL:AJ006787
eugene3.00160352	6.343	7.418	7.057	7.198	13.45
grail3.0753000101	2.411	2.788	2.655	2.861	5.617	putative protein / predicted proteins, Drosophila melanogaster and Caenorhabditis elegans
eugene3.00100566	14.44	20.34	16.64	20.74	75.33
estExt_fgenesh4_pg.C_LG_VIII0955	0.637	0.991	1.118	0.991	5.821	putative protein / similar to unknown protein (dbj|BAA84609.1)
estExt_fgenesh4_pg.C_LG_XIV0215	0.705	1.059	0.933	0.975	4.286	putative protein / RING-H2 finger protein RHA1a, Arabidopsis thaliana,AF078683
eugene3.00110909	1.694	3.163	3.154	4.056	16.55	Expressed protein / ; supported by full-length cDNA: Ceres: 32882.
estExt_fgenesh4_pg.C_8990003	0.71	1.595	1.543	2.027	7.868	glutathione transferase, putative / Second of three repeated putative glutathione transferases. 72% identical to glutathione transferase [Arabidopsis thaliana] (gi|4006934). Location of ests 191A10T7 (gb|R90188) and 171N13T7 (gb|R65532)
estExt_fgenesh4_pg.C_LG_I0767	0.525	1.15	1.679	1.909	12.9
eugene3.00170163	4.66	5.479	5.483	5.875	13.63	putative protein kinase / contains a protein kinase domain profile (PDOC00100); supported by cDNA: gi_13877680
gw1.1955.1.1	0.389	0.69	0.696	0.797	3.938	hypothetical protein / predicted by genscan; supported by cDNA: gi_17529069
estExt_fgenesh4_pg.C_LG_X0606	1.891	2.238	2.216	2.703	8.718
estExt_fgenesh4_pm.C_LG_VI0096	1.66	1.902	1.838	2.141	5.769	cytochrome p450, putative / ; supported by cDNA: gi_15810181_gb_AY056105.1_
eugene3.00060770	1.021	1.502	1.349	1.873	8.543
eugene3.00071004	1.262	1.514	2.114	2.702	16.55
gw1.3456.1.1	0.726	0.866	1.297	1.962	15.24	Expressed protein / ; supported by full-length cDNA: Ceres: 27081.
estExt_fgenesh4_pg.C_LG_II2284	0.78	0.791	0.9	1.063	3.246	copper chaperone (CCH)-related / similar to copper homeostasis factor [Arabidopsis thaliana][GI:3168840], and farnesylated proteins GMFP7 [Glycine max][GI:4097573], ATFP7 [GI:4097555], and ATFP6 [GI:4097553]; contains heavy-metal-associated domain PF00403
estExt_fgenesh4_pg.C_LG_XVI1059	0.854	0.856	0.967	1.114	3.366	putative protein / putative proteins - Arabidopsis thaliana; supported by cDNA: gi_15292802_gb_AY050835.1_
estExt_fgenesh4_pg.C_1180103	2.681	3.192	3.219	4.963	24.63
estExt_Genewise1_v1.C_LG_II2783	0.551	0.701	0.81	1.408	9.41	WRKY family transcription factor / contains Pfam profile: PF03106 WRKY DNA -binding domain; supported by full-length cDNA: Ceres: 42237.
eugene3.00061696	1.03	1.121	1.31	6.601	74.05	putative protein / hypothetical protein F17H15.20 Arabidopsis thaliana chromosome II BAC F17H15, PID:g3643606
estExt_fgenesh4_pg.C_LG_X0149	2.548	3.03	3.199	6.604	57.52	drought-induced protein like /
estExt_fgenesh4_pm.C_LG_XV0452	0.959	1.022	1.082	2.004	14.92	putative protein / contains similarity to remorin;supported by full-length cDNA: Ceres:28686.
fgenesh4_pg.C_LG_II001159	0.526	0.797	0.662	1.657	15.96
eugene3.00400278	0.675	0.765	0.843	1.243	8.442
gw1.VI.2534.1	0.688	1.04	0.81	2.424	17.22	MtN21 nodulin protein-like /
fgenesh4_pg.C_LG_XIX000449	0.433	0.516	0.424	0.759	3.888	putative protein / predicted proteins, Arabidopsis thaliana and Drosophila melanogaster
fgenesh4_pm.C_scaffold_123000043	1.419	1.467	1.514	2.604	12.43	hypothetical protein / similar to hypothetical protein GI:6553940 from [Arabidopsis thaliana]
eugene3.138550001	0.492	0.493	0.493	0.589	1.349	hypothetical protein / predicted by genscan+
gw1.V.3062.1	0.412	0.434	0.422	0.521	1.291	CCAAT-binding transcription factor subunit A(CBF-A) /
grail3.1504000201	1.196	0.966	1.161	2.214	13.3	hypothetical protein / predicted by genemark.hmm
estExt_fgenesh4_pg.C_1200063	0.951	0.73	0.993	2.21	15.61	O-methyltransferase, family 2 family / similar to caffeic acid O-methyltransferase, Pinus taeda, gb:U39301; supported by cDNA: gi_20466673
gw1.XVIII.2014.1	0.409	0.406	0.448	1.121	8.081	nucleoid DNA-binding protein cnd41 - like protein / nucleoid DNA-binding protein cnd41, chloroplast, common tobacco, PIR:T01996; supported by cDNA: gi_18700102
eugene3.00080168	0.475	0.483	0.441	0.874	4.844
eugene3.00150802	1.29	0.871	1.073	0.97	3.347	MtN3-like protein / ;supported by full-length cDNA: Ceres:114681.
eugene3.00031701	1.244	0.832	0.976	0.9	2.849
estExt_Genewise1_v1.C_LG_XIV0633	24.63	21.77	24.42	22.22	48.98	salt-tolerance zinc finger protein / identical to salt-tolerance zinc finger protein GB:CAA64820 GI:1565227 from [Arabidopsis thaliana]; supported by cDNA: gi_14334649_gb_AY034998.1_
gw1.V.5250.1	0.936	0.621	0.904	0.646	3.046	nodulin-like protein / nodulin gene MtN21 - Medicago truncatula, PID:e1172471;supported by full-length cDNA: Ceres:40485.
eugene3.00090476	0.657	0.469	0.601	0.531	1.875
estExt_fgenesh4_kg.C_LG_XIV0040	2.473	2.454	2.529	2.024	7.34	T4O12.27 [Arabidopsis thaliana]
grail3.0031000201	4.926	4.327	5.09	2.922	18.1
fgenesh4_pg.C_LG_V000460	2.166	1.89	2.411	1.404	7.921
eugene3.00180884	2.784	2.788	2.887	1.935	7.156	putative RING zinc finger protein / ; supported by full-length cDNA: Ceres: 92525.
estExt_Genewise1_v1.C_LG_II1285	4.65	4.629	4.366	3.925	8.595	putative AP2 domain transcription factor / ; supported by cDNA: gi_18491272
eugene3.01070019	13.07	12.75	12.1	9.491	27.95	ethylene responsive element binding factor 4 (AtERF4) / identical to ethylene responsive element binding factor 4 SP:O80340 from [Arabidopsis thaliana] ;supported by full-length cDNA: Ceres:22775.
grail3.0010019301	0.766	0.712	0.692	0.574	1.599	expressed protein / similar to N-term half of NAC domain protein NAM [Arabidopsis thaliana] GI:4325282;supported by full-length cDNA: Ceres:21634.
gw1.107.230.1	2.111	1.806	1.635	1.783	9.269	unknown protein [Arabidopsis thaliana]
estExt_Genewise1_v1.C_3410010	4.943	3.35	2.589	3.146	31.66	probable wound-induced protein / wound-induced protein, Lycopersicon esculentum, PIR2:S19773;supported by full-length cDNA: Ceres:1831.
grail3.0178001801	8.569	6.856	7.095	6.556	24.66
gw1.XVIII.2028.1	1.373	1.134	1.159	0.962	4.125	nucleoid DNA-binding protein cnd41 - like protein / nucleoid DNA-binding protein cnd41, chloroplast, common tobacco, PIR:T01996; supported by cDNA: gi_18700102
estExt_Genewise1_v1.C_LG_IX4802	2.392	1.657	1.929	1.271	19	fasciclin-like arabinogalactan-protein (FLA12) / ;supported by full-length cDNA: Ceres:15239.
estExt_Genewise1_v1.C_1240136	6.628	6.094	6.693	6.003	14.46	Expressed protein / ; supported by full-length cDNA: Ceres: 271765.
eugene3.00191024	0.848	0.64	1.026	0.661	7.71	fasciclin-like arabinogalactan-protein (FLA12) / ;supported by full-length cDNA: Ceres:15239.
eugene3.00131208	0.426	0.323	0.46	0.381	2.55	fasciclin-like arabinogalactan-protein (FLA12) / ;supported by full-length cDNA: Ceres:15239.
grail3.0133003001	56.77	63.32	77.33	56.03	306.5
eugene3.00130461	0.483	0.56	0.571	0.478	2.01	protein kinase - like protein / wall-associated kinase 4, Arabidopsis thaliana, AJ009695
fgenesh4_pg.C_scaffold_86000002	0.269	0.415	0.407	0.37	2.691
gw1.VI.1846.1	0.445	0.538	0.514	0.464	2.475	DRE binding protein / similar to DREB1B GI:3738226 from [Arabidopsis thaliana]
estExt_fgenesh4_pm.C_LG_XVI0009	1.771	1.773	1.924	1.803	4.069	isp4 like protein / ; supported by cDNA: gi_15451019_gb_AY054590.1_
estExt_Genewise1_v1.C_LG_XII0103	3.747	4.246	5.51	3.876	43.15	fasciclin-like arabinogalactan-protein (FLA12) / ;supported by full-length cDNA: Ceres:15239.
grail3.0031016901	2.345	2.419	2.999	2.349	19.46	fasciclin-like arabinogalactan-protein (FLA12) / ;supported by full-length cDNA: Ceres:15239.
eugene3.10810001	1.746	1.891	3.089	2.232	35.5	fasciclin-like arabinogalactan-protein (FLA12) / ;supported by full-length cDNA: Ceres:15239.
gw1.684.7.1	0.838	1.135	1.77	1.08	26.2	fasciclin-like arabinogalactan-protein (FLA12) / ;supported by full-length cDNA: Ceres:15239.
gw1.XV.397.1	0.518	0.529	0.591	0.567	2.213	fasciclin-like arabinogalactan-protein (FLA12) / ;supported by full-length cDNA: Ceres:15239.
estExt_fgenesh4_pg.C_LG_XI1325	0.399	0.413	0.477	0.467	1.652	putative protein / predicted proteins, Arabidopsis thaliana;supported by full-length cDNA: Ceres:248721.
eugene3.00400275	0.27	0.3	0.347	0.315	1.266	unknown protein [Oryza sativa (japonica cultivar-group)] >gi|51535252|dbj|BAD38515.1| unknown protein [Oryza sativa (japonica cultivar-group)]
fgenesh4_pg.C_LG_XIX001011	2.385	1.918	3.032	2.936	19.06	fasciclin-like arabinogalactan-protein (FLA12) / ;supported by full-length cDNA: Ceres:15239.
estExt_Genewise1_v1.C_LG_X3745	1.131	1.038	1.667	1.986	15.67	AP2 domain protein RAP2.12 / identical to AP2 domain containing protein GI:2281649 from [Arabidopsis thaliana];supported by full-length cDNA: Ceres:42960.
estExt_fgenesh4_pg.C_LG_XVI0397	0.47	0.456	0.497	0.512	1.356	putative serine/threonine protein kinase / similar to GB:NP_035979 from [Mus musculus]
eugene3.00031860	0.35	0.316	0.364	0.425	1.74
grail3.0066012701	47.02	54.08	46.32	47.99	227.4
eugene3.00140117	0.895	0.831	0.756	0.803	4.476	expansin, putative / similar to beta-expansin GI:8118428 from [Oryza sativa]
eugene3.00110322	0.47	0.514	0.346	0.468	5.448
gw1.XIX.1633.1	1.786	2.021	1.868	1.583	18.5	putative protein / unknown protein 110K5.12 - Sorghum bicolor, TREMBL:AF124045_5;supported by full-length cDNA: Ceres:142358.
fgenesh1_pg.C_LG_XIII000605	0.845	0.869	0.87	0.806	2.253
eugene3.00060796	3.693	3.659	3.667	3.438	10.69	putative protein / hypothetical protein At2g37870 - Arabidopsis thaliana, EMBL:AC007661;supported by full-length cDNA: Ceres:5920.
eugene3.00141522	0.368	0.364	0.37	0.336	1.163	glutaredoxin -like protein / glutaredoxin, castor bean, PIR:S54825
estExt_fgenesh4_pg.C_LG_IV0074	2.775	3.353	3.182	3.532	18.27	Csf-2-related / similar to Csf-2 [Cucumis sativus][GI:5762258][J Am Soc Hortic Sci 124, 136-139 (1999)]
eugene3.00061922	0.362	0.422	0.39	0.428	1.518	ethylene-responsive element - like protein / ethylene-responsive element binding protein homolog, Stylosanthes hamata, EMBL:U91857; supported by cDNA: gi_15010715_gb_AY045659.1_
estExt_fgenesh4_pg.C_LG_XVI0953	1.701	6.433	8.45	9.043	110.7	putative protein / hypothetical protein At2g37870 - Arabidopsis thaliana, EMBL:AC007661;supported by full-length cDNA: Ceres:5920.
grail3.0022029401	0.463	0.505	0.512	0.516	1.486	putative C2H2-type zinc finger protein / likely a nucleic acid binding protein
gw1.1081.8.1	1.389	2.061	2.297	2.371	50.63	fasciclin-like arabinogalactan-protein (FLA12) / ;supported by full-length cDNA: Ceres:15239.
gw1.122.131.1	0.512	0.633	0.674	0.642	5.014	hypothetical protein / predicted by genemark.hmm
estExt_fgenesh4_pg.C_LG_I0819	1.13	1.713	1.5	1.607	24.73
gw1.IV.3431.1	0.604	0.981	0.864	0.831	12.06	predicted by genscan and genefinder / ;supported by full-length cDNA: Ceres:120459.
fgenesh4_pg.C_LG_IX000385	0.646	0.681	0.649	0.713	3.663	aquaporin (plasma membrane intrinsic protein 1B) / identical to GB:Z17399, GB:Z17424, and GB:68293;supported by full-length cDNA: Ceres:108944.
grail3.0010033701	0.36	0.338	0.341	0.503	7.027
eugene3.15910002	0.323	0.341	0.328	0.834	25.53
gw1.XIX.2840.1	2.224	1.99	2.437	2.386	17.76	fasciclin-like arabinogalactan-protein (FLA12) / ;supported by full-length cDNA: Ceres:15239.
eugene3.00660250	0.414	0.363	0.483	0.432	6.04	fasciclin-like arabinogalactan-protein (FLA12) / ;supported by full-length cDNA: Ceres:15239.
eugene3.01200081	0.809	0.785	0.965	0.916	9.359	metallothionein-like protein / similar to metallothionein GB:JQ2128 [Glycine max]; supported by cDNA: gi_14335167_gb_AY037263.1_
eugene3.00130132	3.839	3.143	2.961	2.603	99.35	fasciclin-like arabinogalactan-protein (FLA12) / ;supported by full-length cDNA: Ceres:15239.
estExt_Genewise1_v1.C_LG_XVII0327	0.525	0.36	0.504	0.711	21.7	Csf-2-related / similar to Csf-2 [Cucumis sativus][GI:5762258][J Am Soc Hortic Sci 124, 136-139 (1999)]
estExt_fgenesh4_pg.C_LG_III1152	2.244	2.115	2.361	2.538	34.76
estExt_fgenesh4_pg.C_LG_IV0455	0.379	0.334	0.458	0.927	51.06	Csf-2-related / similar to Csf-2 [Cucumis sativus][GI:5762258][J Am Soc Hortic Sci 124, 136-139 (1999)]
fgenesh4_pg.C_LG_XIX001005	0.427	0.393	0.467	0.446	10.78	fasciclin-like arabinogalactan-protein (FLA11) / ;supported by full-length cDNA: Ceres:14950.
fgenesh4_pg.C_scaffold_70000240	0.63	0.54	0.585	0.611	9.388	unknown protein /
eugene3.00091518	0.933	0.757	0.836	0.904	21.15	fasciclin-like arabinogalactan-protein (FLA12) / ;supported by full-length cDNA: Ceres:15239.
estExt_Genewise1_v1.C_870030	3.461	2.994	2.493	3.608	5.98	expressed protein / ; supported by cDNA: gi_13605546_gb_AF361599.1_AF361599
gw1.28.172.1	43.44	37.27	29.5	44.43	85.93	oligouridylate binding protein (UBP1), putative / similar to GB:CAB75429 from (Nicotiana plumbaginifolia) (EMBO J. 19, 1638-1649 (2000));supported by full-length cDNA: Ceres:17210.
fgenesh4_pg.C_LG_VI000330	3.44	2.016	1.45	3.563	8.098	responce reactor 4 / ; supported by cDNA: gi_3273201_dbj_AB010918.1_AB010918
eugene3.00870021	2.42	1.733	1.567	2.925	5.43	expressed protein / similar to hypothetical integral membrane protein GB:CAA21902 [Schizosaccharomyces pombe];supported by full-length cDNA: Ceres:19901.
grail3.0106012502	1.509	1.274	1.099	2.04	3.423
estExt_fgenesh4_pm.C_LG_XI0016	5.845	4.293	3.237	9.369	17.71	putative aspartic proteinase / similar to GB:AAC49730;supported by full-length cDNA: Ceres:8972.
grail3.0026010901	2.106	1.737	1.532	2.935	5.169	putative peroxidase / ;supported by full-length cDNA: Ceres:113695.
gw1.XV.3011.1	1.566	1.559	1.13	2.001	3.461	putative protein / contains similarity to unknown protein (emb|CAB85560.1)
eugene3.00002208	3.757	3.848	2.683	5.092	8.751	polyubiquitin (UBQ14) / identical to GI:166795; similar to N. sylvestris hexameric polyubiquitin, GenBank accession number M74101;supported by full-length cDNA: Ceres:38261.
grail3.0047028301	4.554	4.679	3.494	5.714	9.373	expressed protein / ; supported by cDNA: gi_15912328_gb_AY056442.1_
fgenesh4_pm.C_scaffold_125000001	4.468	4.864	2.937	6.454	12.21	glycosyl hydrolase family 9 / similar to beta-glucanase GB:AAB72171;supported by full-length cDNA: Ceres:20797.
eugene3.00061695	3.148	3.19	2.024	4.729	9.488	putative protein / hypothetical protein F17H15.20 Arabidopsis thaliana chromosome II BAC F17H15, PID:g3643606
eugene3.00100396	0.945	0.925	0.8	1.138	1.814	expressed protein / similar to GB:AAC37469; supported by cDNA: gi_15293292_gb_AY051080.1_
eugene3.00061912	9.739	10.76	9.06	13.31	22.03
grail3.0029028401	20.11	22.53	16.43	30.03	54.64
fgenesh4_pg.C_LG_X000180	8.504	8.968	5.022	18.51	52.03
eugene3.01240047	4.214	4.194	2.745	7.352	18.23	E2, ubiquitin-conjugating enzyme, putative / ; supported by cDNA: gi_18377677
estExt_fgenesh4_pg.C_LG_V0508	1.713	1.72	1.513	2.113	3.468	cyclin dependent kinase inhibitor [Pisum sativum]
estExt_fgenesh4_pg.C_2000034	0.571	0.599	0.436	1.021	2.22	hypothetical protein / predicted by genemarkHMM
grail3.0039025101	8.445	8.097	5.788	10.12	23.19
estExt_Genewise1_v1.C_LG_XIX0973	6.083	5.472	3.261	6.651	18.88	putative thioredoxin / similar to ESTs gb|T46281, gb|R83933, gb|N65879, emb|F14466, gb|N96726, gb|AA042340, and emb|Z18150; supported by cDNA: gi_14334493_gb_AY034938.1_
gw1.157.55.1	1.152	1.139	0.911	1.261	2.491	expressed protein / ;supported by full-length cDNA: Ceres:123469.
estExt_fgenesh4_pm.C_LG_XI0246	3.013	3.155	2.701	3.591	6.042	expressed protein / ; supported by cDNA: gi_13877802_gb_AF370164.1_AF370164
grail3.0102003101	3.782	5.24	1.954	8.46	25.99	hypothetical protein / predicted by genemark.hmm; supported by cDNA: gi_12744986
eugene3.00290368	2.695	3.186	2.082	4.245	9.743	putative protein / sn-glycerol-3-phosphate permease - Haemophilus influenzae,PID:g3603157; supported by cDNA: gi_13430515_gb_AF360170.1_AF360170
gw1.6370.3.1	3.356	3.503	2.804	3.908	7.018	putative protein / similar to unknown protein (pir||C72413)
estExt_Genewise1_v1.C_860293	14.14	14.68	12.54	16.14	26.75	glutathione transferase, putative / similar to gi:167970 gb:AAA72320; supported by cDNA: gi_15450462_gb_AY052332.1_
estExt_fgenesh4_pg.C_LG_VI0083	3.377	3.444	2.636	4.076	9.711	blue copper protein, putative / similar to uclacyanin I GB:AAC32038 from [Arabidopsis thaliana] (Protein Sci (1996) 5(11):2175-83);supported by full-length cDNA: Ceres:15343.
estExt_fgenesh4_pg.C_1270057	1.74	1.845	1.201	2.739	8.382	adenine phosphoribosyltransferase (EC 2.4.2.7) - like protein / adenine phosphoribosyltransferase, Triticum aestivum, T06263; supported by full-length cDNA: Ceres: 11009.
estExt_Genewise1_v1.C_LG_VIII1172	1.01	1.019	0.519	1.63	5.012	hypothetical protein / predicted by genefinder
gw1.11591.2.1	5.329	4.633	3.161	9.019	26.6	glycosyl hydrolase family 9 / similar to beta-glucanase GB:AAB72171;supported by full-length cDNA: Ceres:20797.
eugene3.00040504	1.984	1.709	1.088	2.99	8.616	putative protein / various predicted proteins, Arabidopsis thaliana; supported by cDNA: gi_15450372_gb_AY052287.1_
eugene3.00141546	2.832	2.938	2.285	4.572	11.41	putative glutaredoxin / ;supported by full-length cDNA: Ceres:39560.
eugene3.00090471	1.081	1.122	0.758	2.153	6.183
fgenesh4_pg.C_LG_V001560	2.346	2.746	1.538	4.902	15.99	expressed protein / ;supported by full-length cDNA: Ceres:2663.
grail3.0045011001	0.674	0.703	0.569	1.088	2.959	CONSTANS B-box zinc finger family protein / ; supported by cDNA: gi_16974588_gb_AY060570.1_
eugene3.112810001	0.94	0.939	0.873	1.208	2.364
grail3.0093003601	2.349	1.753	1.762	2.915	6.556	thioredoxin h, putative / similar to thioredoxin h GI:4928460 from [Hevea brasiliensis];supported by full-length cDNA: Ceres:2054.
estExt_fgenesh4_pm.C_LG_XII0273	2.015	1.763	1.654	2.266	4.191	GTP binding protein Arac10 / ; supported by cDNA: gi_3702963_gb_AF079485.1_AF079485
grail3.0058000501	0.834	0.675	0.601	0.903	1.939
fgenesh4_pg.C_scaffold_208000014	68.27	64.31	52.13	81.88	155.2	J8-like protein / similar to DnaJ homologue J8 GB:AAC72399 GI:3851670 from [Arabidopsis thaliana];supported by full-length cDNA: Ceres:4150.
eugene3.00020611	2.256	2.141	1.162	2.928	6.981	putative protein / Arabidopsis thaliana chromosome II BAC T30B22 genomic sequence, gene T30B22.22, PID:g2529679
estExt_Genewise1_v1.C_LG_XVII1310	3.149	3.089	2.345	3.85	7.349	hypothetical protein / predicted by genemark.hmm
eugene3.00011178	1.492	1.435	1.035	1.835	3.62	putative RING zinc finger protein /
estExt_Genewise1_v1.C_LG_XVIII1736	5.717	4.288	3.008	6.895	15.77	putative protein / predicted proteins, Arabidopsis thaliana;supported by full-length cDNA: Ceres:32958.
eugene3.00120420	0.808	0.716	0.64	0.937	1.641
gw1.1993.2.1	1.435	2.296	0.831	2.333	4.909	peroxidase, putative / similar to peroxidase [Arabidopsis thaliana] gi|1491617|emb|CAA68212; supported by full-length cDNA: Ceres:7360.
estExt_fgenesh4_pm.C_LG_VI0650	10.86	11.49	7.039	12.18	20.61	heat shock protein 17.6-II / ;supported by full-length cDNA: Ceres:2281.
eugene3.00150842	1.476	1.513	1.002	1.624	2.712	putative protein / contains similarity to DsPTP1 protein
eugene3.00051472	1.197	1.112	0.74	1.162	2.122
gw1.785.7.1	3.948	3.965	2.909	3.887	5.983	dormancy related protein, putative / similar to dormancy related protein GI:1220178 from [Trollius ledebourii]; supported by cDNA: gi_13937154_gb_AF372931.1_AF372931
fgenesh4_pg.C_LG_II002476	1.571	1.563	1.006	1.603	2.664	hypothetical protein /
gw1.XV.3174.1	3.836	4.117	3.026	4.1	6.778	calcium-dependent protein kinase, putative / similar to calcium-dependent protein kinase GI:5162877 from [Marchantia polymorpha]; supported by cDNA: gi_16323175_gb_AY057692.1_
estExt_Genewise1_v1.C_LG_I5551	0.542	0.649	0.364	0.649	1.499	subtilisin-like serine protease / contains similarity to subtilase; SP1 GI:9957714 from [Oryza sativa]
eugene3.01420013	0.682	0.9	0.402	0.926	2.079
gw1.28.1044.1	37.59	34.86	26.89	40.79	73.55	unknown protein / similar to unknown proteins GB:AAD24625 [Arabidopsis thaliana], GB:AAC73026 [Arabidopsis thaliana]; supported by cDNA: gi_19310541
grail3.0041007901	4.036	3.973	3.209	4.299	6.647	unknown protein / ; supported by cDNA: gi_19423971
estExt_fgenesh4_pg.C_LG_XVI0265	5.201	5.254	3.075	6.227	11.93	unknown protein /
estExt_fgenesh4_pm.C_LG_V0415	0.894	0.868	0.609	1.057	1.827	Sm-like protein / contains Pfam profile: PF01423: Sm protein; supported by full-length cDNA: Ceres: 23170.
eugene3.00640055	17	19.65	10.72	22.8	46.17	myb-related protein CAPRICE (CPC) / identical to myb-related protein CAPRICE (CPC) GI:2346965 from [Arabidopsis thaliana]; supported by cDNA: gi_2346965_dbj_AB004871.1_AB004871
fgenesh4_pg.C_LG_IX001512	0.755	0.771	0.631	0.841	1.302	hypothetical protein [Arabidopsis thaliana] >gi|4468985|emb|CAB38299.1| hypothetical protein [Arabidopsis thaliana] >gi|7485775|pir||T04717 hypothetical protein F19F18.90 - Arabidopsis thaliana
gw1.VIII.592.1	1.133	1.559	1.305	1.414	2.684	BCS1 protein-like protein / BCS1 protein precursor - yeast, PIR2:S61170
estExt_fgenesh4_pg.C_LG_XIX0101	3.393	4.242	3.786	4.077	7.009	putative protein / similar to unknown protein (gb|AAF26070.1); supported by cDNA: gi_17065013
estExt_fgenesh4_pg.C_LG_XIV0072	1.596	2.106	1.567	1.69	3.774
gw1.IV.3637.1	4.751	5.944	4.969	5.358	10.62	ADP-ribosylation factor - like protein / ADP-ribosylation factor, Leishmania major, EMBL:LMFP1421;supported by full-length cDNA: Ceres:14234.
eugene3.00102021	26.97	79.01	30.77	56.63	282
grail3.0049017801	1.681	5.644	1.335	4.047	17.31
eugene3.56110001	0.997	1.303	1.026	1.137	2.087	succinic semialdehyde dehydrogenase (gabD), putative / similar to succinic semialdehyde dehydrogenase (gabD) GI:147900 from [Escherichia coli]; supported by cDNA: gi_6684441_gb_AF117335.1_AF117335
eugene3.00050067	2.986	4.197	3.611	3.457	6.87	Expressed protein / ; supported by full-length cDNA: Ceres: 268863.
fgenesh4_pg.C_LG_XVI001201	0.458	0.943	0.77	0.672	1.957
grail3.0005035001	0.479	0.775	0.661	0.602	1.357
gw1.125.100.1	1.209	1.658	1.537	1.401	3.205	transcription factor TINY /
gw1.70.727.1	1.457	1.89	1.776	1.784	2.971	expressed protein / ; supported by cDNA: gi_16604570_gb_AY059730.1_
eugene3.00011863	6.854	8.749	8.026	7.94	13.89	protein phosphatase 2C (PP2C) / ; supported by cDNA: gi_13877670
estExt_Genewise1_v1.C_LG_XIV3950	0.67	1.035	0.936	0.902	2.12	unknown protein / predicted by genefinder, single est match
eugene3.00140902	1.545	2.64	1.926	2.679	4.962	expressed protein / ;supported by full-length cDNA: Ceres:15743.
fgenesh4_pm.C_LG_III000318	3.124	5.375	3.588	5.194	11.06	putative protein / sn-glycerol-3-phosphate permease - Haemophilus influenzae,PID:g3603157; supported by cDNA: gi_13430515_gb_AF360170.1_AF360170
estExt_fgenesh4_pg.C_LG_VIII0518	7.08	13.12	8.43	17.8	56.61	putative protein / similar to unknown protein (emb|CAB88360.1);supported by full-length cDNA: Ceres:29476.
eugene3.00150436	1.954	3.038	2.097	3.5	9.35	unknown protein /
estExt_fgenesh4_pm.C_LG_VIII0345	1.042	1.485	1.162	1.705	3.833	ribonuclease, RNS3 / identical to ribonuclease SP:P42815, GI:562000 from [Arabidopsis thaliana];supported by full-length cDNA: Ceres:9623.
estExt_fgenesh4_pg.C_LG_X0720	2.999	3.512	3.273	3.721	6.115	Expressed protein / ; supported by full-length cDNA: Ceres: 42223.
fgenesh4_pg.C_LG_X001775	0.879	1.544	1.263	1.835	4.986	putative protein / hypothetical protein At2g37870 - Arabidopsis thaliana, EMBL:AC007661;supported by full-length cDNA: Ceres:5920.
gw1.IV.3037.1	0.362	0.795	0.67	1.251	3.834	putative squamosa-promoter binding protein / ;supported by full-length cDNA: Ceres:10375.
estExt_fgenesh4_pm.C_LG_X0988	1.679	2.324	2.042	2.536	4.3	expressed protein / ;supported by full-length cDNA: Ceres:8440.
estExt_fgenesh4_pm.C_LG_XV0185	6.034	8.735	7.405	9.853	18.66	GTP binding protein Arac10 / ; supported by cDNA: gi_3702963_gb_AF079485.1_AF079485
gw1.589.1.1	1.007	1.342	1.2	1.472	2.28	unknown protein /
estExt_Genewise1_v1.C_1880001	9.382	11.78	10.99	13.45	22.73	Expressed protein / ; supported by full-length cDNA: Ceres: 19349.
estExt_fgenesh4_pg.C_700001	0.32	0.614	0.513	0.885	1.963	alcohol dehydrogenase / identical to alcohol dehydrogenase GI:469467 from [Arabidopsis thaliana]; supported by full-length cDNA: Ceres: 4033.
eugene3.00031267	1.736	1.992	1.911	2.353	3.713	putative protein / transcription initiation factor IID beta chain, fruit fly, Pir2:B49453; supported by cDNA: gi_15293300_gb_AY051084.1_
grail3.0029009101	12.67	14.99	14.56	17.78	28.05	Bax inhibitor-1 like / ;supported by full-length cDNA: Ceres:36400.
eugene3.00111152	0.432	1.089	0.993	1.985	5.549
gw1.VII.2124.1	0.327	0.464	0.44	0.605	1.239	CCAAT-binding transcription factor subunit A(CBF-A) /
eugene3.00120354	5.547	7.734	6.772	10.23	17.27	putative protein / similar to unknown protein (emb|CAB62461.1);supported by full-length cDNA: Ceres:268701.
eugene3.01180051	10.46	12.74	11.87	14.73	20.98	expressed protein / ;supported by full-length cDNA: Ceres:7849.
eugene3.00010477	8.031	11.2	10.58	15.75	27.03	nuclear transport factor 2, putative / similar to nuclear transport factor 2 (NTF2) [Oryza sativa] GI:5360221; supported by full-length cDNA: Ceres: 27366.
eugene3.01450002	7.188	10.41	9.631	14.71	26.52	expressed protein / ;supported by full-length cDNA: Ceres:91878.
eugene3.00101050	24.91	34.02	30.23	42.93	64.83	diadenosine 5,5-P1,P4-tetraphosphate hydrolase, putative / similar to diadenosine 5,5-P1,P4-tetraphosphate hydrolase GI:1888556 from [Lupinus angustifolius];supported by full-length cDNA: Ceres:35505.
estExt_fgenesh4_kg.C_LG_XIV0026	10.53	13.31	12.27	17.54	29.84	glutathione peroxidase, putative / ;supported by full-length cDNA: Ceres:92074.
estExt_fgenesh4_pg.C_LG_V1131	0.769	1.033	0.915	1.483	2.858	putative gigantea protein / strong similarity to GB:CAB56039 from [Arabidopsis thaliana]; supported by cDNA: gi_6002679_gb_AF105064.1_AF105064
grail3.0007010101	0.568	0.718	0.617	0.966	1.636
eugene3.00860015	0.964	1.189	1.062	1.501	2.212	hypothetical protein / predicted by genemark.hmm
fgenesh4_pg.C_LG_X000676	0.435	0.57	0.474	0.78	1.277	hypothetical protein / predicted by genscan+
eugene3.00181176	3.725	4.181	3.239	4.75	8.136	unknown protein /
mt_A_10_1	5.149	7.088	4.376	8.433	16.91	hypothetical protein /
grail3.0035020701	16.27	18.89	15.07	23.53	45.44	RING finger protein / ;supported by full-length cDNA: Ceres:25801.
eugene3.00060886	0.935	1.321	0.945	1.732	3.746	putative protein / ;supported by full-length cDNA: Ceres:35934.
gw1.IX.2480.1	0.733	0.901	0.75	1.125	2.124	putative protein / protein phosphatase Wip1, Homo sapiens, PID:g2218063;supported by full-length cDNA: Ceres:40123.
estExt_fgenesh4_pg.C_860159	3.994	4.852	3.799	5.581	11.4	F-box protein family / ;supported by full-length cDNA: Ceres:36901.
fgenesh4_pg.C_scaffold_40000078	0.483	0.703	0.4	0.879	2.249	protein serine threonine kinase-like /
eugene3.00110751	0.556	0.736	0.534	0.745	1.412	lipase-like protein / Pn47p, Ipomoea nil, PID:G1527001
estExt_fgenesh4_pg.C_LG_III0289	3.395	4.179	2.777	4.551	9.502	Expressed protein / ; supported by full-length cDNA: Ceres: 1349.
eugene3.00040090	0.548	0.654	0.495	0.668	1.197	expressed protein [Arabidopsis thaliana]
gw1.XVII.273.1	2.573	2.874	2.55	2.892	5.216	putative flavonol synthase /
gw1.V.169.1	0.631	0.828	0.574	0.784	2.225	Expressed protein / ; supported by cDNA: 12758.
fgenesh4_pg.C_LG_IV000932	1.457	1.659	1.321	1.676	5.049
estExt_fgenesh4_pg.C_LG_I2215	0.767	0.958	0.744	0.932	3.997	putative pectate lyase / pectate lyase, Musa acuminata, PATX:E209876;supported by full-length cDNA: Ceres:36681.
fgenesh4_pg.C_LG_VIII000301	0.982	1.131	0.825	1.188	2.621	transcription factor-like protein / Arabidopsis thaliana auxin response factor 4 (ARF4) - Arabidopsis thaliana, PID:g4102598; supported by cDNA: gi_16604694_gb_AY059792.1_
eugene3.00050936	0.447	0.553	0.38	0.653	1.777	myb family trnscription factor / similar to myb-like protein GI:6979341 from [Oryza sativa];supported by full-length cDNA: Ceres:267121.
estExt_fgenesh4_kg.C_280013	1.291	3.048	1.283	1.039	5.619
gw1.III.1907.1	1.056	1.377	1.03	1.017	2.165	expressed protein / similar to hypothetical protein GB:AAB67625 GI:2342727 from [Arabidopsis thaliana]; supported by full-length cDNA: Ceres: 30068.
eugene3.00080411	0.57	0.818	0.561	0.639	1.167	centromere protein - like / centromere protein E, Homo sapiens, EMBL:Z15005
grail3.0030018001	10.74	10.29	7.692	9.585	17.48	26S proteasome regulatory subunit p27, putative / contains similarity to 26S proteasome non-ATPase subunit 9 SP:O00233 from [Homo sapiens];supported by full-length cDNA: Ceres:3836.
estExt_fgenesh4_pg.C_LG_VIII0009	3.004	2.856	2.348	2.939	4.726	expressed protein / ; supported by full-length cDNA: Ceres: 11054.
eugene3.00081167	6.842	6.303	4.858	6.855	13.4
eugene3.00860137	1.874	1.783	1.417	1.902	3.422
estExt_Genewise1_v1.C_2020055	26.22	26.62	13.94	28.31	67.81	photosystem II polypeptide, putative / similar to photosystem II polypeptide GI:967967 from [Brassica rapa];supported by full-length cDNA: Ceres:110067.
eugene3.00700078	2.418	2.42	1.564	2.381	4.885	expressed protein / supported by full-length cDNA: Ceres:4427.
grail3.0022022401	7.784	8.229	5.881	7.811	15.73	protein phosphatase 2C (PP2C) / identical to protein phosphatase 2C (PP2C) GB:P49598 [Arabidopsis thaliana]; supported by cDNA: gi_18389241
gw1.VIII.1375.1	0.728	0.511	0.357	0.54	2.214	putative protein / predicted proteins, Arabidopsis thaliana
gw1.III.1256.1	1.215	1.085	1.007	1.2	2.097	putative protein kinase / contains a protein kinase domain profile (PDOC00100); supported by cDNA: gi_15810412_gb_AY056245.1_
estExt_fgenesh4_pg.C_LG_III1388	1.183	0.885	0.711	1.046	2.999	putative protein / similar to unknown protein (emb|CAB86483.1)
estExt_Genewise1_v1.C_LG_III2334	11.11	8.983	6.129	10.17	28.49	stress related protein, putative / similar to stress related protein GI:5802955 from [Vitis riparia]
eugene3.00021675	0.592	0.535	0.405	0.554	1.196	O-methyltransferase 1 / identical to O-methyltransferase 1 [Arabidopsis thaliana][GI:2781394]; supported by full-length cDNA: Ceres:33790.
grail3.0020003201	1.624	1.304	1.123	1.434	3.058	ethylene-responsive transcriptional coactivator, putative / similar to GB:AAD46402 from [Lycopersicon esculentum] (Plant J. 18 (6), 589-600 (1999));supported by full-length cDNA: Ceres:158734.
gw1.V.3099.1	0.69	0.6	0.517	0.645	1.171	putative shikimate kinase precursor /
gw1.VIII.2.1	1.242	1.151	0.646	1.009	3.376	putative protein / PRE87 mRNA, Pinus radiata, AF049069
estExt_Genewise1_v1.C_LG_V1745	0.642	0.583	0.474	0.554	1.165	expressed protein / ;supported by full-length cDNA: Ceres:9435.
eugene3.00180952	8.753	8.221	6.883	7.321	14.71
estExt_fgenesh4_pg.C_LG_XIV0332	1.902	1.779	1.443	1.479	3.461	WRKY family transcription factor / contains Pfam profile: PF03106 WRKY DNA -binding domain ; supported by cDNA: gi_15028172_gb_AY045909.1_
eugene3.00031355	6.798	7.137	5.148	5.708	14.48	putative protein / ;supported by full-length cDNA: Ceres:5392.
grail3.0148002401	5.642	5.788	5.154	4.871	10.63	unknown protein /
miRNA_168	11.18	11.82	8.374	7.968	31.62
eugene3.00050346	1.219	1.38	0.804	0.767	7.879
eugene3.00030456	0.509	0.533	0.465	0.478	1.225	unknown protein /
estExt_fgenesh4_pm.C_2000003	8.729	9.599	7.767	8.941	16.6	ras-related GTP-binding protein RHA1 (sp|P31582) / ;supported by full-length cDNA: Ceres:37862.
grail3.0020027101	1.761	1.944	1.512	1.747	3.778
eugene3.02910005	1.004	1.181	0.878	1.001	2.833
eugene3.00010640	1.839	1.804	1.593	1.816	3.668
gw1.V.1969.1	1.004	1.058	0.739	1.037	3.643	expressed protein / similar to putative protein GB:CAA20045 [Arabidopsis thaliana];supported by full-length cDNA: Ceres:4147.
eugene3.00131198	23.88	22.52	19.56	21.6	44.75	CONSTANS B-box zinc finger family protein / similar to unknown protein (pir||T05755)
gw1.XVI.1127.1	2.038	1.91	0.816	1.518	8.9	MtN21 nodulin protein-like /
estExt_fgenesh4_pm.C_LG_IV0578	0.638	0.575	0.48	0.558	1.665	nodulin - like protein / early nodulin N93, Glycine max, EMBL:D13506;supported by full-length cDNA: Ceres:21669.
eugene3.00002610	1.808	2.215	1.249	1.557	4.14
eugene3.00181170	1.095	1.448	0.651	1.199	2.798	putative protein / hypothetical protein Sb07 - Picea mariana, EMBL:AF051204
gw1.XVI.2910.1	0.749	0.858	0.627	0.748	1.282	lysine decarboxylase - like protein / lysine decarboxylase, Eikenella corrodens, EMBL:U89166
eugene3.00031610	3.459	3.9	2.775	4.744	6.435	bZIP protein /
eugene3.00002531	3.174	2.957	1.267	4.992	7.148	expressed protein / ; supported by full-length cDNA: Ceres: 37200.
eugene3.00151068	8.619	7.845	5.518	13.29	17.99	putative protein / various predicted proteins
estExt_Genewise1_v1.C_820051	4.024	3.616	2.644	5.993	8.074	heat shock protein 101 (HSP101) / identical to heat shock protein 101 GI:6715468 GB:AAF26423 from [Arabidopsis thaliana]
eugene3.00130559	2.368	2.267	1.449	4.504	6.28	tubulin alpha-5 chain / ; supported by cDNA: gi_14532775_gb_AY040012.1_
gw1.IX.4748.1	3.227	3.192	2.548	4.63	5.741	HD-Zip transcription factor, Athb-9 / identical to HD-Zip protein GB:CAA71854 GI:2145358 from [Arabidopsis thaliana]
estExt_Genewise1_v1.C_LG_XIII2148	16.1	15.07	10.13	28.2	37.68	leucine-rich repeat transmembrane protein kinase, putative / may contain C-terminal ser/thr protein kinase domain, similar to serine/threonine protein kinase Pto GB:AAB47421 [Lycopersicon esculentum];supported by full-length cDNA: Ceres:116488.
estExt_fgenesh4_pg.C_1480052	1.393	1.456	0.693	2.588	3.65	hypothetical protein / predicted by genscan
estExt_fgenesh4_pg.C_280203	11.69	11.41	7.372	15.81	25.27	thioredoxin -like protein / cop c2, Coprinus comatus, EMBL:CCO24279;supported by full-length cDNA: Ceres:260075.
fgenesh4_pg.C_scaffold_3759000002	2.898	2.769	1.807	3.62	6.029	putative protein / hypothetical protein F17H15.20 Arabidopsis thaliana chromosome II BAC F17H15, PID:g3643606
estExt_fgenesh4_pm.C_1180052	38.18	33.2	22.79	42.19	69.4	Bax inhibitor-1 like / ;supported by full-length cDNA: Ceres:36400.
grail3.0064001202	4.63	4.08	2.979	5.124	8.233	glycosyl hydrolase family 14 (beta-amylase) / identical to beta-amylase SP:P25853 from [Arabidopsis thaliana]; supported by cDNA: gi_166601_gb_M73467.1_ATHAMYB
eugene3.00161315	7.321	6.433	4.812	8.302	12.17
gw1.XVIII.1917.1	2.722	2.268	1.677	3.202	5.13	protein phosphatase 2C (PP2C) / protein phosphatase 2C, Schizosaccharomyces pombe, PIR2:S54297; supported by cDNA: gi_16209697_gb_AY057611.1_
estExt_Genewise1_v1.C_LG_XIII2097	34.49	28.75	20.9	39.85	66.34	putative thioredoxin / similar to ESTs gb|T46281, gb|R83933, gb|N65879, emb|F14466, gb|N96726, gb|AA042340, and emb|Z18150; supported by cDNA: gi_14334493_gb_AY034938.1_
estExt_Genewise1_v1.C_LG_VII0041	4.152	3.486	2.57	5.202	9.131	homeobox protein HAT22 / ;supported by full-length cDNA: Ceres:36691.
estExt_fgenesh4_pm.C_LG_VIII0705	7.749	6.57	5.123	9.054	14.91	Expressed protein / ; supported by full-length cDNA: Ceres: 29124.
estExt_Genewise1_v1.C_1450010	29.44	23.41	15.81	33.69	48.85	expressed protein / ;supported by full-length cDNA: Ceres:14272.
estExt_Genewise1_v1.C_LG_XIV3857	5.029	4.227	3.035	6.121	8.522	putative RING zinc finger protein / ; supported by cDNA: gi_13265496_gb_AF324691.2_AF324691
eugene3.00020440	4.707	4.214	3.364	5.952	7.903
eugene3.00181056	18.43	15.86	9.973	27.08	43.84	putative protein / predicted proteins, Arabidopsis thaliana;supported by full-length cDNA: Ceres:32958.
gw1.XVI.1214.1	0.967	0.903	0.74	1.147	1.536	serine carboxypeptidase II, putative / similar to H.vulgare gene encoding serine carboxypeptidase II, CP-MII GI:1731989; supported by cDNA: gi_16648968_gb_AY059854.1_
estExt_fgenesh4_pg.C_LG_XIII0519	6.661	4.888	2.95	35.23	50.19	cinnamate-4-hydroxylase / molecular marker C4H (GB:U71080); supported by cDNA: gi_1773288_gb_U71081.1_ATU71081
eugene3.00170326	14.77	13.44	12.99	29.28	37.06	unknown protein / similar to hypothetical protein GB:CAA10289 [Cicer arietinum]; supported by cDNA: gi_20466747
estExt_fgenesh4_pg.C_LG_III1668	5.814	5.76	5.454	10.58	13.21	putative protein / contains similarity to unknown protein (emb|CAB72177.1);supported by full-length cDNA: Ceres:124023.
estExt_fgenesh4_pg.C_LG_XV0035	0.736	0.698	0.704	1.222	1.468	O-methyltransferase 1 / identical to O-methyltransferase 1 [Arabidopsis thaliana][GI:2781394]; supported by full-length cDNA: Ceres:33790.
estExt_fgenesh4_pm.C_LG_I1242	0.64	0.475	0.522	2.099	2.822	Expressed protein / ; supported by full-length cDNA: Ceres: 115850.
fgenesh4_pg.C_LG_IX000320	1.103	0.954	1.144	4.156	5.989	putative protein / various predicted proteins, Arabidopsis thaliana
gw1.87.106.1	0.723	0.583	0.813	2.51	3.693	putative protein / speckle-type protein, SPOP - Homo sapiens, EMBL:AJ000644
estExt_Genewise1_v1.C_LG_I8516	18.37	19.26	20.92	44.39	57.7	putative protein / similar to unknown protein (sp|P37707);supported by full-length cDNA: Ceres:6903.
eugene3.00111225	1.462	1.476	1.558	2.618	3.201	subtilisin-like serine protease / contains similarity to subtilase; SP1 GI:9957714 from [Oryza sativa]
eugene3.00190405	1.898	2.432	3.264	20.72	29.74	expressed protein / predicted using genefinder;supported by full-length cDNA: Ceres:20442.
gw1.I.3002.1	1.674	1.726	1.997	6.674	8.955	blue copper protein, putative / similar to uclacyanin I GB:AAC32038 from [Arabidopsis thaliana] (Protein Sci (1996) 5(11):2175-83);supported by full-length cDNA: Ceres:15343.
eugene3.00080772	0.291	0.295	0.338	1.063	1.431	hypothetical protein /
estExt_fgenesh4_pm.C_LG_II0185	36.78	42.52	45.47	124	172.2	actin depolymerizing factor 6 / ;supported by full-length cDNA: Ceres:255294.
fgenesh4_pm.C_LG_VI000400	0.643	0.699	1.072	5.774	8.725	glycosyl hydrolase family 35 (beta-galactosidase) / similar to beta-galactosidase precursor GI:3869280 from [Carica papaya]; supported by cDNA: gi_15451017_gb_AY054589.1_
estExt_Genewise1_v1.C_LG_XVI2679	1.534	1.751	2.13	11.3	17.22	unknown protein /
eugene3.00131249	0.749	0.903	1.325	8.056	12.49	hypothetical protein /
gw1.XVI.263.1	0.563	1.009	1.027	10.81	16.3	MAP kinase / ; supported by cDNA: gi_14532571_gb_AY039910.1_
estExt_fgenesh4_pg.C_LG_IX0949	1.604	1.736	1.567	4.666	6.255	cytochrome P450, putative / similar to cytochrome P450 GI:4176420 from [Arabidopsis thaliana]
gw1.V.1138.1	0.956	1.051	0.98	2.262	2.863	cytochrome p450, putative / cytochrome P450 CYP94A1 - Vicia sativa,PIR2:T08014
estExt_fgenesh4_pm.C_LG_XIV0257	48.06	50.74	46.94	161.8	213.9	S-adenosylmethionine synthase 2 / ;supported by full-length cDNA: Ceres:36518.
eugene3.00190334	3.24	3.255	3.195	6.764	8.229	TOM (target of myb1) -like protein / TOM1, Mus musculus, EMBL:MUS6972;supported by full-length cDNA: Ceres:1330.
estExt_fgenesh4_pm.C_LG_X0826	2.376	2.54	2.367	11.63	15.65	putative protein / similar to unknown protein (gb|AAD50013.1)
gw1.86.114.1	0.756	0.854	0.831	22.52	31.95	unknown protein / similar to hypothetical protein GB:CAB39623
estExt_fgenesh4_pg.C_1870020	0.421	0.374	0.546	6.284	9.084	Rac-like GTP-binding protein (ARAC2) / identical to RAC-like GTP binding protein ARAC2 SP:Q38903; supported by cDNA: gi_1304410_gb_U43026.1_ATU43026
gw1.VII.3881.1	0.764	0.652	0.749	4.531	6.502	putative NAM (no apical meristem)-like protein / similar to ATAF1, CUC2 and NAM
eugene3.00130496	8.068	9.011	8.743	15	18.71	expressed protein / ;supported by full-length cDNA: Ceres:40460.
grail3.0040020301	2.84	4.965	4.391	24.64	35.05	hypothetical protein / identical to hypothetical protein GB:AAD46041 GI:5668815 from [Arabidopsis thaliana]
estExt_fgenesh4_pg.C_LG_II0204	5.976	8.043	6.781	18.5	23.63	peptidylprolyl isomerase ROC1 / ;supported by full-length cDNA: Ceres:41363.
estExt_fgenesh4_pm.C_LG_II0279	2.053	2.414	2.223	4.454	5.447	receptor-like protein kinase / receptor-like protein kinase (RKS2) - Arabidopsis thaliana, EMBL:AF084036
gw1.XIV.4057.1	4.885	6.136	5.569	12.83	15.99	expressed protein / ; supported by cDNA: gi_13877548_gb_AF370475.1_AF370475
estExt_fgenesh4_pg.C_LG_I2291	1.215	2.272	1.74	6.613	9.069	expressed protein / ; supported by cDNA: gi_15146182_gb_AY049232.1_
eugene3.68730001	1.046	1.27	1.189	2.551	3.279	polygalacturonase, putative / picA protein, Agrobacterium tumefaciens, PIR2:A40364
eugene3.00070409	1.322	1.804	1.622	3.989	5.306	putative protein / strong similarity to unknown protein (gb|AAC79135.1);supported by full-length cDNA: Ceres:31042.
eugene3.01310032	0.555	0.867	0.731	2.273	3.089	expressed protein / similar to receptor-like protein kinase GI:7529754 from [Arabidopsis thaliana];supported by full-length cDNA: Ceres:36000.
gw1.XV.1486.1	1.871	2.371	1.938	5.271	7.207	hypothetical protein / similar to kinesin light chain (Z25664); similar to EST gb|R90451
grail3.0014020401	9.899	10.94	10.28	20.64	27.39	putative protein / similar to unknown protein (pir||T05538); supported by cDNA: gi_16648815_gb_AY058185.1_
gw1.XVII.1032.1	4.281	4.825	4.417	8.08	10.89	RRM-containing protein / ;supported by full-length cDNA: Ceres:9495.
eugene3.00440197	3.973	5.041	4.904	13.67	20.79	expressed protein / ; supported by cDNA: gi_14517537_gb_AY039604.1_
grail3.0003042801	0.432	0.534	0.484	1.837	2.843
grail3.0055008002	7.174	8.699	8.916	19.19	26.36	quinone reductase, putative / similar to 1,4-benzoquinone reductase [Phanerochaete chrysosporium][GI:4454993]; contains flavodoxin domain PF00258
grail3.0010067601	2.419	3.231	3.025	6.746	9.148	unknown protein /
grail3.9653000101	10.66	14.2	13.19	30.57	42.13	cysteine proteinase inhibitor, putative / similar to cysteine proteinase inhibitor (BCPI-2) GB:U51119 [Brassica rapa]; supported by full-length cDNA: Ceres: 20055.
grail3.0084000801	1.548	1.844	1.785	3.139	4.091	Expressed protein / ; supported by full-length cDNA: Ceres: 1349.
estExt_fgenesh4_pm.C_LG_XI0085	17.92	21.74	20.73	37.36	49.51	contains similarity to S. cerevisiae vacuolar protein sorting-associtaed protein VPS28 (GB:U39205) /
estExt_fgenesh4_pg.C_570216	1.024	1.552	1.488	4.038	5.948	putative RING zinc finger protein / ;supported by full-length cDNA: Ceres:17402.
gw1.V.273.1	0.956	1.184	1.57	5.19	7.955	nodulin-like protein / similar to nodulin GB:P16313 [Glycine max]
gw1.VI.1266.1	0.781	0.996	1.452	6.448	10	putative protein / putative DNA binding protein - Arabidopsis thaliana, TREMBL:ATAC2339_3; supported by cDNA: gi_16649060_gb_AY059900.1_
gw1.XVI.1724.1	0.324	0.464	0.55	2.071	3.195	putative DNA binding protein / ; supported by cDNA: gi_11908071_gb_AF326883.1_AF326883
grail3.0008049401	1.069	0.995	0.785	3.976	6.004	tubulin beta-6 chain (sp|P29514) / ; supported by cDNA: gi_13430695_gb_AF360260.1_AF360260
gw1.II.1498.1	9.832	9.802	8.872	16.58	21.64	expressed protein / contains similarity to MFP1 attachment factor 1 GI:7546725 from [Lycopersicon esculentum];supported by full-length cDNA: Ceres:17075.
eugene3.00130811	4.259	4.206	3.562	9.828	14.11	putative protein / similar to unknown protein (pir||T05538); supported by cDNA: gi_16648815_gb_AY058185.1_
estExt_fgenesh4_pm.C_LG_XIII0118	0.688	0.687	0.571	2.007	3.027	putative protein / hypothetical proteins - Arabidopsis thaliana
grail3.0116008201	9.894	9.612	8.785	19.02	26.67	unknown protein /
estExt_fgenesh4_pg.C_LG_VIII1385	0.679	0.639	0.572	1.759	2.657	sulfate transporter ATST1 / ; supported by cDNA: gi_2285884_dbj_D89631.1_D89631
grail3.0002064201	1.656	1.701	1.67	3.209	4.228	auxin response transcription factor / identical to transcription factor GI:2961085 from [Arabidopsis thaliana]; supported by cDNA: gi_2982221_gb_AF037229.1_AF037229
fgenesh4_pg.C_LG_II000045	1.692	1.685	1.755	5.143	7.406	cysteine proteinase XCP2 / identical to papain-type cysteine endopeptidase XCP2 GI:6708183 from [Arabidopsis thaliana]
estExt_Genewise1_v1.C_LG_IV1055	2.883	2.853	2.89	6.099	8.249	putative protein / phospholipase C (EC 3.1.4.3) precursor,phosphatidylinositol-specific - Listeria monocytogenes, PIR2:A37204; supported by cDNA: gi_20147100
fgenesh4_pg.C_LG_XVI000014	0.307	0.316	0.315	2.325	3.661	Expressed protein / ; supported by full-length cDNA: Ceres: 159403.
gw1.V.1448.1	2.434	2.469	2.508	5.578	7.861	putative hypersensitivity-related protein / similar to GB:CAA64636
eugene3.00150136	0.766	0.698	1.097	15.92	27.48	SF16 -like protein / SF16 protein, pollen specific, helianthus annuus, PIR:T13992;supported by full-length cDNA: Ceres:39013.
gw1.III.2543.1	2.978	2.845	2.708	11.8	18.68	SEC14 cytosolic factor, putative / similar to polyphosphoinositide binding protein Ssh2p GB:AAB94599 GI:2739046 from [Glycine max];supported by full-length cDNA: Ceres:20163.
fgenesh4_pg.C_LG_XII001269	0.356	0.353	0.343	2.967	4.96	myb family transcription factor / similar to myb DNA-binding protein GI:1020155 from [Arabidopsis thaliana]; supported by full-length cDNA: Ceres: 154343.
eugene3.00100691	1.676	1.57	1.564	6.606	10.25	unknown protein /
eugene3.00110744	0.508	0.489	0.501	1.333	1.958
gw1.XI.2013.1	0.763	0.516	0.596	7.754	13.25	Serine carboxypeptidase isolog /
gw1.V.2882.1	6.059	7.228	4.469	19.81	28.78	AP2 domain protein RAP2.4 / identical to AP2 domain containing protein GI:2281633 from [Arabidopsis thaliana]; supported by cDNA: gi_13877778_gb_AF370152.1_AF370152
estExt_fgenesh4_pg.C_LG_XIII0070	9.161	10.98	7.202	25.94	39.1	expressed protein / ; supported by full-length cDNA: Ceres: 22928.
eugene3.00020029	15.81	16.59	14.05	27.77	37.05	putative pyrophosphate-dependent phosphofructokinase alpha subunit / similar to pyrophosphate-dependent phosphofructokinase alpha subunit GB:AAD30596 [Arabidopsis thaliana]
eugene3.00081945	3.481	4.124	3.28	9.811	14.02	'unknown protein, contains F-box domain, PF00646' [Oryza sativa (japonica cultivar-group)] >gi|49328135|gb|AAT58833.1| 'unknown protein, contains F-box domain, PF00646' [Oryza sativa (japonica cultivar-group)]
estExt_fgenesh4_pg.C_LG_VII0344	1.126	1.286	0.987	3.704	5.449	alcohol dehydrogenase / identical to alcohol dehydrogenase GI:469467 from [Arabidopsis thaliana]; supported by full-length cDNA: Ceres: 4033.
gw1.122.261.1	0.403	0.462	0.287	1.988	3.015	myb family trnscription factor / similar to myb-like protein GI:6979341 from [Oryza sativa];supported by full-length cDNA: Ceres:267121.
estExt_fgenesh4_pm.C_LG_VIII0105	7.222	7.968	5.848	20.81	31.99	putative serine carboxypeptidase precursor / identical to serine carboxypeptidase precursor GB:P32826 [Arabidopsis thaliana] up to residue 514; supported by cDNA: gi_20147198
eugene3.00070572	1.148	1.446	0.981	3.887	6.069	sulfate transporter / ; supported by cDNA: gi_2114105_dbj_AB003591.1_AB003591
grail3.14134000101	0.622	0.746	0.501	1.808	2.813
grail3.0003017101	6.03	6.409	5.713	9.965	13.46
gw1.II.606.1	0.879	0.986	0.812	1.932	2.824	expressed protein / ;supported by full-length cDNA: Ceres:6957.
fgenesh1_pg.C_LG_X001920	0.497	0.54	0.473	1.051	1.476	putative protein / predicted protein, Arabidopsis thaliana; supported by cDNA: gi_19310582
estExt_Genewise1_v1.C_LG_IV1191	22.68	26.74	23.26	44.16	63.98	copper chaperone (CCH)-related / low similarity to copper homeostasis factor [PMID:9701579][GI:3168840]; nearly identical to farnesylated protein TFP6 [GI:4097553]; contains Heavy-metal-associated domain PF00403; supported by full-length cDNA: Ceres: 10238.
eugene3.00080222	1.225	1.413	1.214	2.382	3.484	putative RING zinc finger protein /
eugene3.56660001	12.51	15.41	12.11	29.42	45.39	cysteine proteinase inhibitor, putative / similar to cysteine proteinase inhibitor (BCPI-2) GB:U51119 [Brassica rapa]; supported by full-length cDNA: Ceres: 20055.
gw1.II.1915.1	1.032	1.42	1.126	3.727	6.264	nodulin -like protein / nodulin-21, Glycine max., PIR:S08632
gw1.X.6498.1	5.626	6.344	6.137	13.56	21.01	expressed protein / similar to pectinesterase GB:X85216 GI:732912 [Phaseolus vulgaris];supported by full-length cDNA: Ceres:33355.
estExt_fgenesh4_pm.C_LG_X0276	4.987	5.809	5.799	15.72	25.33	putative protein / contains similarity to unknown protein (emb|CAB89361.1);supported by full-length cDNA: Ceres:106187.
gw1.XIX.2679.1	0.916	1.636	1.58	7.931	14.23	MAP kinase / ; supported by cDNA: gi_14532571_gb_AY039910.1_
grail3.0003096203	1.413	1.618	1.601	2.884	4.205	expressed protein / ; supported by full-length cDNA: Ceres: 4324.
eugene3.00080302	0.438	0.588	0.527	1.414	2.36	TPA: DVL16 [Arabidopsis thaliana] >gi|32400647|dbj|BAC78810.1| hypothetical protein [Arabidopsis thaliana] >gi|42571085|ref|NP_973616.1| expressed protein [Arabidopsis thaliana]
eugene3.00120284	4.682	5.347	6.018	21.66	39	putative auxin-regulated protein /
eugene3.00080805	8.983	9.515	9.82	23.61	39.75	expressed protein / ;supported by full-length cDNA: Ceres:250127.
eugene3.00002156	1.105	1.213	1.428	5.835	11.27	putative protein / similar to unknown protein (gb|AAC80617.1)
eugene3.00141104	0.836	0.575	2.604	58.94	123.2
eugene3.00150294	4.383	5.383	5.156	16.23	29.24	expressed protein / ;supported by full-length cDNA: Ceres:37060.
grail3.0051000601	0.973	1.193	1.168	3.119	5.428	putative protein / hypersensitivity-related gene product HSR201 - Nicotiana tabacum, EMBL:X95343
eugene3.00150771	11.13	13.71	12.86	48.17	87.13	MADS-box protein / MADS-box protein AGL14, Arabidopsis thaliana, gb:U20184; supported by cDNA: gi_11545542_gb_AF312664.1_AF312664
grail3.0005043301	0.585	0.624	0.615	1.066	1.559	expressed protein / ;supported by full-length cDNA: Ceres:924.
gw1.X.6160.1	1.093	0.959	1.035	3.38	5.709	protein kinase, putative / similar to PROTEIN KINASE APK1A GB:Q06548 from [Arabidopsis thaliana]
gw1.III.2100.1	0.345	0.29	0.396	2.159	4.047	putative MYB family transcription factor / Pfam HMM hit: Myb DNA-binding proteins; supported by cDNA: gi_15375284_gb_AF214116.2_AF214116
estExt_fgenesh4_pm.C_LG_IX0591	2.033	2.069	1.968	5.665	9.668	putative protein / RING-H2 finger protein RHY1a, Arabidopsis thaliana, EMBL:AF079185; supported by cDNA: gi_14423515_gb_AF386995.1_AF386995
estExt_fgenesh4_pg.C_LG_XV0931	0.757	0.826	0.701	3.348	6.206	hypothetical protein / predicted by genemarkHMM
gw1.II.3755.1	1.679	1.773	1.827	4.987	8.189	putative rac GTPase activating protein /
gw1.X.1601.1	0.824	1.164	0.942	10.15	19.24	hypothetical protein / predicted by genscan and genefinder
estExt_Genewise1_v1.C_LG_IX2359	11.85	10.7	10.16	93.61	176.1	cinnamyl alcohol dehydrogenase / identical to GB:P48523 from [Arabidopsis thaliana];supported by full-length cDNA: Ceres:4357.
estExt_fgenesh4_pg.C_LG_VI0058	0.444	0.498	0.371	5.763	11.23	Expressed protein / ; supported by full-length cDNA: Ceres: 159403.
eugene3.00100249	1.247	1.374	1.062	3.011	4.733	expressed protein / ;supported by full-length cDNA: Ceres:7192.
estExt_Genewise1_v1.C_LG_XIII2390	9.864	10.11	8.871	18.31	26.66	expressed protein / ;supported by full-length cDNA: Ceres:30753.
grail3.0017006301	1.627	1.707	1.515	3.656	5.715	hypothetical protein / predicted by genemark.hmm
estExt_fgenesh4_pm.C_LG_XVI0371	1.061	1.132	1.006	2.278	3.419	putative peptide/amino acid transporter /
grail3.0032012601	1.342	1.053	1.722	12.18	21.87	putative protein / RING zinc finger protein - Gallus gallus (chicken),PID:e223435
grail3.0020003901	5.778	5.639	5.709	16.32	25.66
fgenesh4_pg.C_scaffold_1790000001	8.154	8.325	8.364	31.88	51.68	4-coumarate:CoA ligase 1 / identical to 4-coumarate:CoA ligase 1 [Arabidopsis thaliana] GI:5702184; supported by cDNA: gi_609339_gb_U18675.1_ATU18675
estExt_fgenesh4_pg.C_LG_I0941	0.93	1.046	1.09	6.871	11.6	remorin -like protein / remorin, Solanum tuberosum, AAB49425
gw1.117.148.1	3.222	2.959	2.823	7.789	11.68	unknown protein /
gw1.III.861.1	0.791	0.641	0.57	4.47	7.703	myb family transcription factor / similar to myb DNA-binding protein GI:1020155 from [Arabidopsis thaliana]; supported by full-length cDNA: Ceres: 154343.
estExt_fgenesh4_pm.C_LG_VI0201	1.421	1.318	1.174	3.965	6.441	expressed protein / ; supported by full-length cDNA: Ceres: 2528.
estExt_Genewise1_v1.C_LG_III1078	0.515	0.481	0.411	1.605	2.667	hypothetical protein / predicted by genemark.hmm
eugene3.00070127	0.596	0.605	0.561	1.044	1.44	myb family trnscription factor / similar to myb-like protein GI:6979341 from [Oryza sativa];supported by full-length cDNA: Ceres:267121.
gw1.V.5288.1	2.779	2.63	2.002	4.175	6.077	putative protein (fragment) / glutamine-rich tetratricopeptide repeat (TPR) containing protein (SGT) - Rattus norvegicus,PID:e1285298
grail3.0049019201	36.36	37.54	28.08	56.77	81.86	E2, ubiquitin-conjugating enzyme 14 (UBC14) / E2; UbcAT3; identical to gi:2129757, S46656; supported by full-length cDNA: Ceres:25382.
gw1.III.899.1	7.249	7.362	5.118	10.88	16.67	expressed protein / ; supported by cDNA: gi_15450955_gb_AY054558.1_
gw1.XV.660.1	9.604	9.412	8.288	13.36	18.96	Dof zinc finger protein / similar to zinc finger protein OBP4 gi:5059396 from [Arabidopsis thaliana]; EMBL:AF155817;supported by full-length cDNA: Ceres:19080.
gw1.V.5322.1	1.383	1.327	1.154	1.892	2.595	unknown protein / Contains similarity to gb|AJ000644 SPOP (speckle-type POZ protein) from Homo sapiens and contains a PF|00651 BTB/POZ domain. ESTs gb|T75841, gb|R89974, gb|R30221, gb|N96386, gb|T76457, gb|AI100013 and gb|T76456 come from this gene;supported by full-length
eugene3.00190450	11.41	10.81	8.354	17.95	28	hypothetical protein / ; supported by cDNA: gi_13605810
estExt_Genewise1_v1.C_LG_XI2931	15.58	17.66	14.9	24.61	34.6	NOI protein, nitrate-induced /
estExt_fgenesh4_pg.C_LG_XIX0304	3.459	3.982	3.131	5.543	7.538	putative protein / similar to unknown protein (dbj|BAA92731.1); supported by cDNA: gi_14334547_gb_AY035178.1_
eugene3.00131316	16.96	18.62	15.57	24.49	32.35	putative protein / 110K5.11, unknown protein, Sorghum bicolor, EMBL:AF124045; supported by cDNA: gi_13605727_gb_AF361845.1_AF361845
eugene3.00030304	3.636	3.95	3.033	6.424	9.684	putative lipase / similar to monoglyceride lipase GB:NP_035974 from [Mus musculus];supported by full-length cDNA: Ceres:36954.
fgenesh4_pg.C_LG_XIX000412	1.829	2.069	1.46	3.563	5.452	putative protein / similar to unknown protein (emb|CAB87627.1)
estExt_Genewise1_v1.C_LG_VIII0915	8.432	8.908	6.901	14.38	20.89	Expressed protein / ; supported by full-length cDNA: Ceres: 2738.
estExt_fgenesh4_pg.C_LG_VIII0293	5.633	6.628	3.02	16.47	28.27	putative phenylalanine ammonia-lyase / similar to phenylalanine ammonia-lyase GB:S48726 [Petroselinum crispum]; supported by cDNA: gi_20466381
grail3.0113000901	4.708	4.999	3.965	8.663	13.45	DNAJ-like heatshock protein / similar to GB:AAD39493; supported by cDNA: gi_18377834
estExt_fgenesh4_pg.C_LG_XV0599	2.262	2.963	1.81	6.255	9.58	protein kinase (AFC2) / ; supported by cDNA: gi_601788_gb_U16177.1_ATU16177
gw1.123.49.1	1.395	1.923	1.273	3.694	5.317	Zinc finger protein CONSTANS-LIKE 2 (COL2) / identical to putative flowering-time gene CONSTANS (COL2) GB:AAB67879 GI:1507699 SP:Q96502 (Arabidopsis thaliana);supported by full-length cDNA: Ceres:949.
estExt_fgenesh4_pm.C_LG_VIII0243	4.491	5.361	4.463	7.813	10.23	coronatine-insensitive 1 (COI1), AtFBL2 / E3 ubiquitin ligase SCF complex F-box subunit; identical to LRR-containing F-box protein GI:3158394 from [Arabidopsis thaliana]
fgenesh4_pg.C_LG_X000443	2.327	2.97	2.296	5.184	7.228
gw1.XII.509.1	11.3	12.12	9.494	16.56	21.73	Dof zinc finger protein / similar to zinc finger protein OBP4 gi:5059396 from [Arabidopsis thaliana]; EMBL:AF155817;supported by full-length cDNA: Ceres:19080.
estExt_Genewise1_v1.C_1370103	1.902	2.094	1.54	3.198	4.477	hypothetical protein /
estExt_Genewise1_v1.C_LG_VI1870	1.632	1.926	0.889	4.714	7.152	unknown protein /
estExt_Genewise1_v1.C_LG_IX1814	2.38	1.928	1.821	3.209	4.277	expressed protein / ; supported by full-length cDNA: Ceres: 148308.
eugene3.00050062	1.116	0.948	0.877	1.496	1.916	expressed protein / ;supported by full-length cDNA: Ceres:38657.
eugene3.00150738	1.129	1.024	0.888	1.535	1.953	putative protein / strong similarity to unknown protein (gb|AAD25781.1)
eugene3.00700090	0.82	0.744	0.616	1.17	1.557	putative protein / various predicted proteins, Arabidopsis thaliana; supported by cDNA: gi_19699076
estExt_Genewise1_v1.C_LG_X1278	0.77	0.669	0.579	1.014	1.333	transfactor, putative / similar to transfactor GI:4519671 from [Nicotiana tabacum]; supported by cDNA: gi_15010721_gb_AY045662.1_
gw1.XIV.3659.1	4.766	4.069	3.552	7.269	9.04	F-box protein family / ; supported by cDNA: gi_15983478_gb_AF424614.1_AF424614
grail3.0011004001	7.403	6.374	4.934	12.61	17.07	putative protein / p48 eggshell protein gene, Schistosoma mansoni, PATCHX:G454844
eugene3.00021749	0.603	0.53	0.482	0.877	1.131	expressed protein / ;supported by full-length cDNA: Ceres:2847.
fgenesh4_pg.C_LG_IX001038	4.168	3.595	3.048	8.364	13.12	wax synthase-like protein / wax synthase - Simmondsia chinensis, PID:g5020219
grail3.0019013701	3.266	2.515	1.551	8.06	13.75	calmodulin-like protein / flagellar calmodulin - Naegleria gruberi, PID:g458232; supported by cDNA: gi_166647_gb_L12115.1_ATHCALLGA
estExt_fgenesh4_pg.C_LG_VII0602	3.533	3.182	2.869	5.247	7.106	putative shikimate kinase precursor /
eugene3.00040233	6.312	5.441	4.251	9.872	15	putative protein / predicted proteins, Arabidopsis thaliana;supported by full-length cDNA: Ceres:17600.
eugene3.01570047	2.934	2.669	2.21	4.123	5.863	phytochrome-associated protein PAP2 / ; supported by cDNA: gi_12083213_gb_AF332402.1_AF332402
fgenesh4_pm.C_LG_V000671	2.969	2.729	2.49	3.933	5.185	expressed protein / similar to putative prolyl 4-hydroxylase, alpha subunit GI:6598804 from [Arabidopsis thaliana];supported by full-length cDNA: Ceres:13404.
eugene3.00130572	0.604	0.577	0.431	1.062	1.53	putative protein / similar to unknown protein (emb|CAB87627.1)
estExt_fgenesh4_pm.C_LG_II0341	3.194	3.046	2.592	5.799	8.178	expressed protein / similar to putative uridylyl transferase GI:4406764 from [Arabidopsis thaliana];supported by full-length cDNA: Ceres:40049.
gw1.XVII.817.1	6.052	5.421	4.784	10.88	14.69	thaumatin-like protein / thaumatin-like protein - Arabidopsis thaliana, PIR:S71175
estExt_fgenesh4_pm.C_LG_XVIII0321	9.983	6.167	5.215	28.32	46.16
estExt_Genewise1_v1.C_LG_XIV0962	0.563	0.495	0.484	0.973	1.359	phospholipase D-gamma, putative / similar to phospholipase D-gamma-2 GI:5052357 from [Arabidopsis thaliana]
eugene3.34620001	6.801	6.612	4.187	13.36	16.54	protein phosphatase 2C (PP2C) / ;supported by full-length cDNA: Ceres:11428.
estExt_Genewise1_v1.C_2000042	3.591	4.283	2.437	7.78	9.344	putative protein / predicted protein, Arabidopsis thaliana; supported by cDNA: gi_17065053
gw1.VIII.1952.1	3.417	3.838	1.867	8.684	11.44	glycosyl hydrolase family 14 (beta-amylase) / almost identical to beta-amylase BMY3 GI:15149457 from [Arabidopsis thaliana];supported by full-length cDNA: Ceres:30798.
gw1.VIII.587.1	1.964	2.096	1.466	3.808	4.701	putative protein / strong similarity to unknown protein (gb|AAF03435.1)
estExt_fgenesh4_pg.C_LG_XVII0012	3.652	4.122	2.604	7.185	9.019	hypothetical protein / predicted by genefinder
estExt_Genewise1_v1.C_LG_VI0137	8.506	9.654	6.576	15.57	19.66	expressed protein / ;supported by full-length cDNA: Ceres:41002.
eugene3.25280001	1.329	1.49	1.004	2.415	3.064	putative copper amine oxidase /
estExt_fgenesh4_pg.C_LG_I0216	2.825	3.109	2.411	4.757	6.006	cytochrome p450 family / cytochrome P-450LXXIA1, Persea americana, M32885
gw1.VIII.515.1	2.447	2.934	2.111	4.956	6.258	putative protein / predicted protein, Arabidopsis thaliana
gw1.VII.2346.1	0.908	1.076	0.718	1.929	2.494	putative protein / FH protein interacting protein FIP1, Arabidopsis thaliana, EMBL:AF174428;supported by full-length cDNA: Ceres:19508.
grail3.0038010701	2.713	2.792	1.658	9.619	11.91	hypothetical protein /
fgenesh4_pm.C_LG_I000875	5.258	5.202	4.501	8.575	10.02	putative protein / apospory-associated protein C, Chlamydomonas reinhardtii, EMBL:AF195243;supported by full-length cDNA: Ceres:93845.
gw1.163.66.1	3.938	3.973	3.203	7.711	9.431	putative protein /
gw1.XV.2946.1	20.62	21.98	16.64	41.26	47.7	putative protein / similar to unknown protein (gb|AAD25141.1);supported by full-length cDNA: Ceres:33455.
estExt_fgenesh4_pg.C_LG_VII0518	0.781	0.906	0.563	2.083	2.608	expressed protein / ;supported by full-length cDNA: Ceres:6082.
eugene3.00071331	1.997	2.636	1.699	6.539	8.825	hypothetical protein / predicted by genemark.hmm
estExt_fgenesh4_pg.C_1200050	2.847	3.011	2.644	4.996	6.106	N-acetylglucosaminyltransferase family (Core-2/I-Branching enzyme family) / ; supported by cDNA: gi_15292806_gb_AY050837.1_
estExt_fgenesh4_pm.C_LG_I0448	1.431	1.661	1.241	3.635	4.791	unknown protein / Contains PF 00561 alpha/beta hydrolase fold; supported by cDNA: gi_17529297
estExt_fgenesh4_pm.C_LG_VII0075	1.938	2.149	1.857	4.008	5.003	unknown protein / ; supported by cDNA: gi_17065463
eugene3.04990006	0.623	0.715	0.583	1.488	1.942	hypothetical protein /
estExt_fgenesh4_pg.C_LG_XI0025	2.383	3.031	2.369	8.332	10.72	unknown protein / ESTs gb|R65381 and gb|T44635 come from this gene; supported by cDNA: gi_13194779
estExt_Genewise1_v1.C_LG_X1769	2.623	3.571	2.779	8.048	10.26	unknown protein / ; supported by cDNA: 16208.
estExt_fgenesh4_pg.C_LG_VI0500	0.697	0.855	0.695	1.682	2.047	putative protein / hypothetical protein Sb07 - Picea mariana, EMBL:AF051204
estExt_fgenesh4_pg.C_LG_X2023	1.531	2.515	1.316	7.641	9.593	putative phenylalanine ammonia-lyase / similar to phenylalanine ammonia-lyase GB:S48726 [Petroselinum crispum]; supported by cDNA: gi_20466381
fgenesh4_pg.C_scaffold_5243000001	2.88	3.483	2.503	7.392	8.623	putative acetone-cyanohydrin lyase /
gw1.200.66.1	4.221	4.807	3.676	10.53	12.35	lectin like protein / lectin phloem protein PP2, winter squash, PIR2:S38462;supported by full-length cDNA: Ceres:17437.
estExt_Genewise1_v1.C_LG_XIV1980	1.12	1.366	1.134	3.029	3.559	hypothetical protein / predicted by genscan
gw1.XII.163.1	1.945	2.122	1.854	4.157	4.903	membrane related protein CP5, putative / similar to membrane related protein CP5 GI:4741929 from [Arabidopsis thaliana]; supported by cDNA: gi_4741928_gb_AF130253.1_AF130253
estExt_fgenesh4_pg.C_LG_XIV1291	10.68	13.25	9.97	33.07	40.29	ubiquitin-like protein SMT3-like / ; supported by full-length cDNA: Ceres: 13697.
grail3.0006028201	7.618	8.271	6.919	16.35	19.49	RING-H2 finger protein RHA2b / identical to GP|AF078823; supported by cDNA: gi_3790570_gb_AF078823.1_AF078823
grail3.0059003902	0.621	0.703	0.556	1.528	1.82	Expressed protein / ; supported by full-length cDNA: Ceres: 118847.
grail3.0099003801	3.327	3.226	2.852	4.808	5.759	putative protein / putative N-acetlytransferase F13E7.7 - Arabidopsis thaliana, EMBL:AC018363
estExt_fgenesh4_pg.C_2000024	2.239	2.338	1.649	4.387	5.751	putative protein / ARI protein - Drosophila melanogaster, gb:X98309
gw1.XII.1035.1	11.84	10.79	8.992	23.84	30.12	sorbitol dehydrogenase-like protein / ;supported by full-length cDNA: Ceres:13875.
estExt_fgenesh4_pm.C_LG_III0635	0.883	0.828	0.76	1.534	1.886	expressed protein / ; supported by cDNA: gi_14596216_gb_AY042896.1_
estExt_Genewise1_v1.C_LG_III1021	6.735	6.89	6.195	11.58	14.29	AP2 domain protein RAP2.12 / identical to AP2 domain containing protein GI:2281649 from [Arabidopsis thaliana];supported by full-length cDNA: Ceres:42960.
gw1.I.7966.1	4.237	4.281	3.835	7.263	8.733	SEC14 cytosolic factor, putative / similar to polyphosphoinositide binding protein Ssh2p GB:AAB94599 GI:2739046 from [Glycine max];supported by full-length cDNA: Ceres:20163.
gw1.137.65.1	11.41	11.63	10.54	18.08	21.22	pyrophosphate-fructose-6-phosphate 1-phosphotransferase-like protein / ; supported by cDNA: gi_15982710_gb_AY056779.1_
grail3.0033014101	1.459	1.474	0.925	3.715	5.158	hypothetical protein / identical to hypothetical protein GB:AAD46041 GI:5668815 from [Arabidopsis thaliana]
estExt_fgenesh4_pm.C_LG_V0447	1.255	1.36	0.937	3.089	4.223	actin capping protein beta-2, putative / similar to actin capping protein beta-2 GB:U07826 GI:565063 from [Gallus gallus]
estExt_fgenesh4_pm.C_LG_V0215	0.762	0.795	0.648	1.491	1.889	F-box protein family / similar to unknown protein (dbj|BAA78736.1)
eugene3.00410007	2.851	2.816	2.421	5.068	6.273	putative protein / predicted proteins, Arabidopsis thaliana;supported by full-length cDNA: Ceres:108517.
gw1.XIII.2262.1	0.399	0.39	0.308	0.856	1.121	Exostosin family / contains Pfam profile: PF03016 Exostosin family
estExt_Genewise1_v1.C_LG_IX3288	1.355	0.842	0.96	1.461	1.938	hypothetical protein / predicted by genemark.hmm
estExt_Genewise1_v1.C_LG_IV2935	6.196	4.695	4.479	7.583	9.209	auxin response transcription factor 3 (ETTIN/ARF3) / identical to ETTIN GB:AF007788 from [Arabidopsis thaliana]; supported by cDNA: gi_12484198_gb_AF336917.1_AF336917
eugene3.00021100	4.445	2.871	3.035	5.238	6.783	expressed protein / contains Pfam profile: PF00514 armadillo/beta-catenin-like repeats (4 copies);supported by full-length cDNA: Ceres:34582.
eugene3.00031580	0.853	0.541	0.541	0.987	1.296	expressed protein / contains similarity to phytochrome interacting factor 3 GI:3929586 from [Arabidopsis thaliana]; supported by cDNA: gi_14334499_gb_AY034941.1_
eugene3.02630001	2.473	1.747	1.899	3.121	4.085	putative protein / contains similarity to ethylene responsive element binding factor;supported by full-length cDNA: Ceres:2347.
estExt_Genewise1_v1.C_LG_V2210	2.03	1.208	1.13	2.959	4.187	cysteine proteinase XCP2 / identical to papain-type cysteine endopeptidase XCP2 GI:6708183 from [Arabidopsis thaliana]
grail3.0022016501	1.254	0.936	0.924	1.741	2.224	putative protein / contains similarity to I-box binding factor
estExt_Genewise1_v1.C_LG_II0975	1.672	1.387	1.381	2.176	2.865	putative protein / protein EEA1, Hordeum vulgare, PIR:T04372
eugene3.00161102	0.965	0.682	0.729	1.356	1.869
fgenesh4_pg.C_scaffold_164000062	1.676	0.971	0.741	2.289	3.797	cinnamate-4-hydroxylase / molecular marker C4H (GB:U71080); supported by cDNA: gi_1773288_gb_U71081.1_ATU71081
gw1.40.341.1	4.837	4.022	3.856	5.915	8.373	expressed protein / ; supported by cDNA: gi_15450955_gb_AY054558.1_
eugene3.00160968	3.012	2.087	2.024	4.21	6.916	putative protein / UVB-resistance protein UVR8 - Arabidopsis thaliana, EMBL:AF130441
grail3.0049028801	2.571	2.041	1.754	3.55	5.195	putative protein / contains similarity to I-box binding factor
estExt_fgenesh4_pg.C_LG_I0173	2.118	1.632	1.498	2.968	4.366	putative protein / predicted proteins, Arabidopsis thaliana;supported by full-length cDNA: Ceres:108517.
gw1.171.80.1	0.794	0.689	0.618	0.985	1.368	putative protein / contains similarity to protein kinase
eugene3.00570012	18.18	14.5	12.1	20.8	24.54	putative protein / phospholipase D, Arabidopsis thaliana, gb:U84568; supported by cDNA: gi_11761141_dbj_AB031047.1_AB031047
grail3.0003043001	12.72	9.824	6.506	13.62	19.31
gw1.XIII.1190.1	3.586	2.819	1.992	3.506	4.986	putative protein / predicted proteins, Arabidopsis thaliana;supported by full-length cDNA: Ceres:38304.
estExt_fgenesh4_pg.C_LG_IV1238	5.342	3.692	2.22	5.446	9.037	putative protein / unknown protein F27L4.13 Arabidopsis thaliana chromosome II BAC F27L4, PID:g3152614
estExt_fgenesh4_pm.C_LG_XVIII0049	1.856	1.091	1.051	1.891	2.861	putative iron-regulated transporter / similar to iron-regulated transporter 1 GB:AAD30548 from [Lycopersicon esculentum];supported by full-length cDNA: Ceres:15980.
estExt_Genewise1_v1.C_1240151	1.23	0.845	0.744	1.196	1.723	putative protein / various predicted proteins, Arabidopsis thaliana; supported by cDNA: gi_15450372_gb_AY052287.1_
grail3.0061005101	1.729	1.167	1.022	1.884	2.765	auxin-induced protein homolog / auxin-induced protein IAA20 - Arabidopsis thaliana, PIR:T02188
eugene3.00141466	0.836	0.659	0.556	0.925	1.276	cytosolic IMP-GMP specific 5'-nucleotidase, putative / similar to GI:2668557 from [Bos taurus]; supported by cDNA: gi_20260153
gw1.I.1816.1	3.99	2.684	3.992	4.454	6.793	hypothetical protein / predicted by genemark.hmm
grail3.0020029601	4.233	3.333	3.955	5.175	7.939	unknown protein /
estExt_Genewise1_v1.C_LG_VII3310	2.637	2.168	2.655	3.152	4.471	putative RING zinc finger protein / ;supported by full-length cDNA: Ceres:17402.
eugene3.00160122	1.515	0.9	1.581	2.293	4.62
grail3.0035027101	1.042	0.868	1.11	1.38	2.099	hypothetical protein /
gw1.123.99.1	1.053	0.594	0.921	1.326	2.192	proline oxidase, mitochondrial precursor -like protein / PROLINE OXIDASE, MITOCHONDRIAL PRECURSOR, Arabidopsis thaliana, SWISSNEW:PROD
gw1.I.9332.1	0.992	0.705	0.791	1.144	1.75	expressed protein / ;supported by full-length cDNA: Ceres:32887.
estExt_Genewise1_v1.C_LG_XII1294	5.911	4.52	5.58	7.62	10.07	putative CCCH-type zinc finger protein / also an ankyrin-repeat protein; supported by cDNA: gi_20260233
gw1.1387.2.1	0.75	0.598	0.838	1.276	1.743	cytochrome p450 family /
eugene3.00060355	1.122	0.983	1.103	1.621	2.031	Expressed protein / ; supported by full-length cDNA: Ceres: 29009.
grail3.0003088801	4.1	3.061	3.347	8.697	12.58	RING-H2 zinc finger protein ATL3, putative / similar to GI:4928397 from [Arabidopsis thaliana] (Plant Mol. Biol. 40 (4), 579-590 (1999));supported by full-length cDNA: Ceres:112003.
eugene3.00180945	0.594	0.519	0.552	1.086	1.48	unknown protein /
gw1.XIV.677.1	0.489	0.4	0.478	1.114	1.654	putative C2H2-type zinc finger protein / ; supported by cDNA: gi_18491292
eugene3.00181268	0.818	0.605	0.832	1.058	1.241	putative protein / N.crassa mRNA for putative oxysterol-binding protein, PID:e314043;supported by full-length cDNA: Ceres:100534.
fgenesh4_pm.C_LG_VII000264	0.569	0.336	0.542	0.813	1.053	putative monosaccharide transport protein, STP4 / similar to GB:S25009 from [Arabidopsis thaliana]
grail3.0024013801	5.947	4.936	9.196	11.02	14.72
estExt_fgenesh4_pg.C_LG_II2525	4.197	3.359	6.75	7.242	10.77	hypothetical protein /
eugene3.00080515	2.52	2.183	3.652	3.587	4.796	FKBP-type peptidyl-prolyl cis-trans isomerase, putative / POSSIBLE PEPTIDYL-PROLYL CIS-TRANS ISOMERASE) (EC 5.2.1.8) (PPIASE) (ROTAMASE) SP:P30416(Mouse);P59 PROTEIN (HSP BINDING IMMUNOPHILIN), rabbit, SWISSPROT:P27124:FKB4_RABBIT;supported by full-length cDNA: Ceres:13620.
estExt_Genewise1_v1.C_LG_XIII0228	2.299	1.909	2.764	2.848	3.953	peroxidase, putative / similar to peroxidase [Nicotiana tabacum] gi|5381253|dbj|BAA82306; similar to Peroxidase P7 [Brassica rapa (Turnip)] SWISS-PROT:P00434
eugene3.14920001	5.273	3.696	6.412	6.455	10.62	mitochondrial carrier protein family / contains Pfam profile: PF00153 mitochondrial carrier protein ;supported by full-length cDNA: Ceres:20723.
gw1.V.2351.1	1.542	1.279	2.846	2.678	4.76	putative protein / contains similarity to calmodulin;supported by full-length cDNA: Ceres:99348.
fgenesh4_pg.C_LG_II001333	1.116	0.971	1.412	1.392	2.223	putative protein /
eugene3.00061720	0.39	0.287	0.562	0.626	1.152	peptide transporter, putative / similar to peptide transporter PTR2-B SP:P46032 [Arabidopsis thaliana (Mouse-ear cress)]; supported by full-length cDNA: Ceres: 113723 and gi:16648852
gw1.XVI.115.1	1.633	1.66	2.636	2.688	4.743	myb family transcription factor / contains PFAM profile: PF00249 myb-like DNA binding domain
estExt_Genewise1_v1.C_LG_IX3026	1.201	1.348	9.36	8.477	24.87	glutamine-dependent asparagine synthetase / ; supported by cDNA: gi_16930406_gb_AF419557.1_AF419557
eugene3.00040361	3.187	2.914	7.232	8.305	16.67	unknown protein /
eugene3.01700027	0.924	0.838	1.283	1.329	2.229	unknown protein / similar to non-LTR retroelement reverse transcriptase-like protein GI:9293942 from [Arabidopsis thaliana]
gw1.X.1125.1	0.556	0.489	0.854	0.876	1.53	ribonuclease, RNS1 / identical to ribonuclease SP:P42813, GI:561998 from [Arabidopsis thaliana]; supported by full-length cDNA: Ceres:27242.
gw1.V.4963.1	8.786	12.37	12.95	18.37	27.39	AP2 domain protein RAP2.4 / identical to AP2 domain containing protein GI:2281633 from [Arabidopsis thaliana]; supported by cDNA: gi_13877778_gb_AF370152.1_AF370152
gw1.2005.1.1	0.902	1.196	1.206	1.682	2.505	putative protein / similar to unknown protein (sp|P29618);supported by full-length cDNA: Ceres:95459.
fgenesh4_pg.C_scaffold_5810000001	1.645	3.461	4.442	6.237	10.38
gw1.VIII.1386.1	32.99	45.32	52.02	65.96	94.2	putative protein / zinc finger transcription factor (PEI1), Arabidopsis thaliana, EMBL:AF050463; supported by cDNA: gi_15810486_gb_AY056282.1_
estExt_fgenesh4_pm.C_400124	4.614	6.278	6.705	8.296	11.87	hypothetical protein / similar to putative homeodomain transcription factor GI:3785979 from [Arabidopsis thaliana]
estExt_fgenesh4_pm.C_LG_I1184	1.994	2.547	2.691	3.291	4.493	expressed protein / ; supported by cDNA: gi_16604612_gb_AY059751.1_
grail3.0021002201	1.508	1.907	1.991	2.464	3.55	1-aminocyclopropane-1-carboxylate oxidase - like protein / 1-aminocyclopropane-1-carboxylate oxidase kidney bean, PIR:T10818; supported by cDNA: gi_15983482_gb_AF424616.1_AF424616
gw1.XII.601.1	0.517	0.629	0.698	0.833	1.189	SOUL-like protein / Similar to SOUL Protein [Mus musculus] (gi|4886906) and [Homo sapiens] (gi|4886910). Location of ests PAP043 5' (gb|Z27017), PAP043 3' (gb|Z29848), 153N19T7 (gb|AA720145), and 212B8T7 (gb|N37862);supported by full-length cDNA: Ceres:29992.
eugene3.00101442	12.01	25.28	24.23	35.22	63.38	expressed protein / similar to pop3 peptide GB:AAC26526 from [Populus balsamifera subsp. trichocarpa X Populus deltoides];supported by full-length cDNA: Ceres:268652.
eugene3.00090548	1.461	2.9	2.775	4.101	7.43	hypothetical protein / predicted by genscan+
estExt_Genewise1_v1.C_LG_I8903	0.438	0.607	0.601	0.752	1.055	putative protein kinase / similar to MAP3K alpha 1 protein kinase GB:CAA08995 [Brassica napus]; contains Pfam profile: PF00069 Eukaryotic protein kinase domain
estExt_fgenesh4_pg.C_LG_XVI1041	0.372	0.678	0.644	0.972	1.468	putative AHP2 / similar to GB:BAA36336;supported by full-length cDNA: Ceres:452.
eugene3.00860135	1.225	1.816	1.705	2.422	3.292
eugene3.01170045	0.698	1.092	0.976	1.477	1.986	expressed protein / ; supported by cDNA: gi_16604598_gb_AY059744.1_
gw1.XIII.2604.1	7.837	10.09	9.206	14.45	21.08	hypothetical protein / predicted by genemark.hmm
grail3.0144001102	6.087	7.672	7.11	10.4	13.81	bHLH protein / ;supported by full-length cDNA: Ceres:40736.
estExt_fgenesh4_pg.C_LG_II1058	2.47	3.993	3.316	6.528	9.854
eugene3.00180400	27.81	34.6	34.81	62.42	88.06	GTP-binding protein atran3, putative / similar to atran3 GI:2058280 from [Arabidopsis thaliana]; supported by cDNA: gi_14596016_gb_AY042796.1_
eugene3.00180997	1.687	1.931	1.952	2.858	3.728	Expressed protein / ; supported by full-length cDNA: Ceres: 37878.
estExt_fgenesh4_pm.C_640068	13.91	16.58	16.33	26.89	36.07	ethylene responsive element binding factor 9 / identical to ERF domain protein 9 GI:11414988 from [Arabidopsis thaliana]
grail3.0045025401	1.821	2.281	2.023	3.64	5.204	putative zinc finger protein / ;supported by full-length cDNA: Ceres:14203.
estExt_fgenesh4_pg.C_LG_XV0532	19.37	23.27	20.98	35.43	47.54	glutaredoxin-like protein / ; supported by full-length cDNA: Ceres: 96557.
eugene3.01070006	10.87	13.73	12.47	22.05	30.61	expressed protein / ;supported by full-length cDNA: Ceres:15450.
grail3.0015029402	2.095	2.98	2.752	7.02	10.85	putative protein / similar to unknown protein (pir||T05517);supported by full-length cDNA: Ceres:121993.
estExt_fgenesh4_pg.C_LG_I2854	0.984	1.22	1.117	2.188	3.133
gw1.147.175.1	1.939	3.012	2.613	5.949	8.373	bZIP protein, G/HBF-1-related / light-induced protein CPRF-2 - Petroselinum crispum, PIR:S16321; supported by cDNA: gi_10954096
eugene3.00410094	2.296	3.156	2.862	5.614	7.726	unknown protein / contains zinc finger, C3HC4 type (RING finger) domain; supported by cDNA: gi_17529199
eugene3.00110318	0.374	0.58	0.528	1.088	1.538	transport inhibitor response 1 (TIR1), AtFBL1 / E3 ubiquitin ligase SCF complex F-box subunit; identical to transport inhibitor response 1 GI:2352492 from [Arabidopsis thaliana]
eugene3.00160798	2.59	4.323	4.444	7.922	11.43
eugene3.00141082	2.022	2.55	2.527	3.432	4.435	expressed protein / ;supported by full-length cDNA: Ceres:39874.
eugene3.12190002	13.93	23.15	25.2	43.57	66.81
estExt_fgenesh4_pm.C_LG_VIII0555	5.015	6.889	7.066	10.82	15.81	diadenosine 5,5-P1,P4-tetraphosphate hydrolase, putative / similar to diadenosine 5,5-P1,P4-tetraphosphate hydrolase GI:1888556 from [Lupinus angustifolius];supported by full-length cDNA: Ceres:35505.
gw1.I.5749.1	0.808	1.351	1.355	2.346	3.708	subtilisin-like serine protease / contains similarity to subtilisin-like protease AIR3 GI:4218991 from [Arabidopsis thaliana]
eugene3.00081061	7.5	19.11	17.62	46.05	81.84
eugene3.00011113	0.608	0.785	0.787	1.288	1.831	putative sulfate transporter / similar to sulfate transporter GB:BAA75015 from [Arabidopsis thaliana]; supported by cDNA: gi_12381948_dbj_AB054645.1_AB054645
grail3.0131004001	37.44	58.05	66.08	120.8	184.1	expressed protein / ;supported by full-length cDNA: Ceres:21415.
grail3.0035026901	0.587	0.657	0.683	0.915	1.178	putative auxin-responsive protein / ; supported by cDNA: gi_15292854_gb_AY050861.1_
eugene3.00180953	7.511	9.485	7.629	12.75	17.53	putative protein / ;supported by full-length cDNA: Ceres:32848.
grail3.0040013601	2.823	4.581	3.408	6.839	10.43
eugene3.02000033	1.338	2.517	1.599	3.98	6.556	hypothetical protein / predicted by genemarkHMM
fgenesh4_pg.C_scaffold_18069000001	3.125	4.039	3.035	5.92	7.965	cytochrome p450, putative / similar to cytochrome p450 GI:438242 from [Solanum melongena]; supported by cDNA: gi_14334809_gb_AY035078.1_
eugene3.00020820	0.485	1.046	0.509	1.945	3.021	putative calmodulin / similar to EST gb|AA307719
gw1.I.6196.1	1.685	2.182	1.123	3.738	6.774	DnaJ protein, putative / contains Pfam profile: PF00226 DnaJ domain;supported by full-length cDNA: Ceres:31309.
estExt_fgenesh4_pg.C_870067	1.869	2.187	1.475	3.133	5.101	putative auxin transport protein / ; supported by cDNA: gi_7109714_gb_AF087016.1_AF087016
estExt_fgenesh4_pm.C_LG_VI0313	1.636	1.849	1.179	2.524	4.16	putative protein / serine/threonine-specific protein kinase ULK1 - Mus musculus,PIR:JW0051
estExt_fgenesh4_pm.C_LG_XVI0253	4.856	6.247	4.174	8.638	13.01	unknown protein /
estExt_Genewise1_v1.C_LG_II3647	16.28	20.35	14.99	27.73	43.29	putative microtubule-associated protein / ;supported by full-length cDNA: Ceres:3416.
eugene3.00120146	1.105	1.709	0.873	2.646	4.696	putative protein / similar to unknown protein (pir||T02893)
gw1.V.1501.1	0.83	1.055	0.719	1.456	2.32	DYW7 protein / identical to DYW7 protein of unknown function GB:CAA06829 from [Arabidopsis thaliana] (Plant Mol. Biol. 42 (4), 603-613 (2000))
grail3.0189003101	1.33	1.619	1.176	2.206	3.775
estExt_Genewise1_v1.C_LG_IX4198	3.456	4.272	3.056	5.683	10.36	expansin, putative / similar to alpha-expansin 6 precursor GI:16923359 from [Cucumis sativus] ;supported by full-length cDNA: Ceres:17353.
fgenesh4_pg.C_scaffold_5944000001	3.977	5.443	3.942	8.435	15.49	unknown protein /
eugene3.00160024	0.842	1.198	0.79	1.778	3.257	hypothetical protein /
estExt_fgenesh4_pm.C_LG_X0348	0.812	1.012	0.804	1.167	1.72	DEAD/DEAH box RNA helicase protein, putative / EUKARYOTIC INITIATION FACTOR 4A-II (EIF-4A-II), Homo sapiens, SWISSPROT:IF42_HUMAN
eugene3.118780001	4.503	6.099	4.634	9.911	17.67	hypothetical protein / predicted by genemarkHMM
estExt_fgenesh4_pm.C_LG_XV0037	4.272	5.909	4.358	9.815	17.31	putative protein / uncharacterized protein, Homo sapiens, AF060862
fgenesh4_pm.C_LG_I000107	0.962	1.218	1.003	1.734	2.64	Expressed protein / ; supported by full-length cDNA: Ceres: 21002.
gw1.297.1.1	0.623	0.846	0.689	1.48	2.38	hypothetical protein /
estExt_fgenesh4_pg.C_880004	0.813	1.047	0.867	1.784	2.951	putative actin-related complex protein [Oryza sativa (japonica cultivar-group)] >gi|28269392|gb|AAO37935.1| putative actin-related complex protein [Oryza sativa (japonica cultivar-group)]
grail3.0118002101	2.864	3.682	3.187	7.09	12.86
grail3.0009026901	1.787	1.925	1.893	3.424	5.969	auxin-regulated protein /
estExt_fgenesh4_pg.C_280159	0.344	0.677	0.718	3.839	9.506	mipC protein - like (aquaporin) / mipC protein, common ice plant, PIR:T12440;supported by full-length cDNA: Ceres:33231.
estExt_Genewise1_v1.C_LG_V5017	3.227	3.47	3.361	4.839	7.423	bZIP transcription factor, bZIP50 / similar to transcription factor GI:304113 from [Arabidopsis thaliana]; supported by cDNA: gi_16209662_gb_AY057596.1_
fgenesh4_pm.C_LG_V000458	0.395	0.477	0.415	0.959	1.84	cytochrome p450 family /
estExt_fgenesh4_pg.C_LG_XIX0554	0.888	1.197	0.877	5.599	12.31	putative protein / similar to unknown protein (gb|AAC80617.1)
eugene3.00020979	0.95	1.077	0.961	2.683	5.084	putative protein / ; supported by cDNA: gi_17978852
gw1.VII.1597.1	2.028	2.157	1.917	8.11	16.38	amino acid transport protein AAP2 / ;supported by full-length cDNA: Ceres:114602.
eugene3.00071182	1.244	1.168	0.775	16.77	37.97	ferulate-5-hydroxylase (FAH1) / ; supported by cDNA: gi_1488254_gb_U38416.1_ATU38416
eugene3.00031532	7.552	8.403	6.612	23.7	46.08	anthranilate N-benzoyltransferase / ;supported by full-length cDNA: Ceres:114130.
estExt_Genewise1_v1.C_1660163	0.516	0.517	0.42	1.705	3.411	unknown protein / ; supported by cDNA: gi_18252908
gw1.I.4755.1	1.838	2.207	1.877	5.345	9.646	putative protein / contains similarity to CCAAT-box-binding trancription factor; supported by cDNA: gi_14326579_gb_AF385744.1_AF385744
fgenesh4_pm.C_LG_II000988	1.263	1.366	1.262	2.095	3.131	F-box protein family / ; supported by cDNA: gi_15983478_gb_AF424614.1_AF424614
fgenesh4_pm.C_LG_XII000188	4.605	5.669	4.154	13.22	24.31	expressed protein / ;supported by full-length cDNA: Ceres:37060.
estExt_fgenesh4_pg.C_440021	0.969	1.068	0.947	1.763	2.728	expressed protein / similar to CALCINEURIN B SUBUNIT (PROTEIN PHOSPHATASE 2B REGULATORY SUBUNIT) GB:P42322 from [Naegleria gruberi] (Gene 154 (1), 39-45 (1995));supported by full-length cDNA: Ceres:32274.
estExt_Genewise1_v1.C_LG_IX1146	5.327	6.847	6.047	14.58	24.77	copper chaperone (CCH)-related / low similarity to copper homeostasis factor [PMID:9701579][GI:3168840]; nearly identical to farnesylated protein TFP6 [GI:4097553]; contains Heavy-metal-associated domain PF00403; supported by full-length cDNA: Ceres: 10238.
gw1.I.8836.1	0.269	0.447	0.31	1.918	3.773	putative MYB family transcription factor / Pfam HMM hit: Myb DNA-binding proteins; supported by cDNA: gi_15375284_gb_AF214116.2_AF214116
fgenesh4_pg.C_LG_XVIII001167	0.284	0.362	0.326	0.923	1.722
fgenesh4_pm.C_LG_III000242	1.342	1.347	1.151	1.804	2.68	RING-H2 zinc finger protein-like / RING-H2 zinc finger protein ATL4 - Arabidopsis thaliana, EMBL:AF132014
eugene3.00080073	4.054	3.996	3.393	5.348	7.894	hypothetical protein / predicted by genemark.hmm
fgenesh4_pg.C_LG_VI001544	0.661	0.635	0.463	1.078	1.881	putative heat shock transcription factor /
estExt_fgenesh4_pg.C_LG_III1639	9.18	9.129	7.04	15.27	27.6	ERD15 protein / identical to GB D30719
gw1.V.2600.1	11.31	11.15	6.623	25.97	55.84	amino acid transport protein AAP2 / ;supported by full-length cDNA: Ceres:114602.
eugene3.00081523	1.268	1.385	0.807	2.934	6.049	unknown protein /
fgenesh4_pm.C_scaffold_70000045	0.908	0.917	0.807	1.148	1.683	MAP3K delta-1 protein kinase / ; supported by cDNA: gi_18700074
eugene3.00111259	1.007	0.969	0.844	1.504	2.559	hypothetical protein / contains similarity to copper chaperone GI:4165309 from [Caenorhabditis elegans]
grail3.0005008601	17.36	16.67	13.8	32.31	63.46	putative protein / predicted proteins, Arabidopsis thaliana
eugene3.01500015	0.567	0.515	0.423	1.164	2.392	oligopeptide transporter, putative / similar to oligopeptide transporter GI:510238 from [Arabidopsis thaliana]; supported by cDNA: gi_14334727_gb_AY035037.1_
eugene3.00061694	1.403	1.46	1.269	2.18	3.716	putative protein / hypothetical protein - Arabidopsis thaliana, PID:g2062170
eugene3.00160499	0.621	0.624	0.55	0.906	1.538	heat shock transcription factor, putative / similar to heat shock transcription factor 5 GI:662931 from [Glycine max]
grail3.0001042602	0.984	1.08	0.844	1.966	3.452	dihydrofolate reductase-thymidylate synthase / identical to GP:289193:L08593
eugene3.00190185	0.742	0.899	0.388	2.223	4.431	phosphoenolpyruvate carboxylase kinase, putative / similar to phosphoenolpyruvate carboxylase kinase GB:AAF06968 from [Arabidopsis thaliana]; supported by cDNA: gi_13877127_gb_AF358915.1_AF358915
gw1.XVII.1027.1	4.824	5.637	4.515	8.419	14.48	RRM-containing protein / ;supported by full-length cDNA: Ceres:9495.
gw1.XIV.1419.1	4.567	6.01	4.171	12.86	25.7	expressed protein /
grail3.0010067501	1.869	2.255	1.831	4.365	8.18	unknown protein /
gw1.VII.1879.1	14.94	19.01	14.6	36.96	75.74	AP2 domain protein RAP2.4 / identical to AP2 domain containing protein GI:2281633 from [Arabidopsis thaliana]; supported by cDNA: gi_13877778_gb_AF370152.1_AF370152
estExt_Genewise1_v1.C_LG_I2187	0.438	0.518	0.399	1.033	2.095	putative protein / hypothetical proteins - Oryza sativa, Arabidopsis thaliana;supported by full-length cDNA: Ceres:21630.
grail3.0101004601	3.006	2.693	3.743	4.187	7.349
grail3.0051002001	1.954	1.805	3.355	4.787	10.11	expressed protein / ; supported by cDNA: gi_15450636_gb_AY052686.1_ ; supported by cDNA: gi_15294267
estExt_fgenesh4_pg.C_640120	1.588	1.767	2.308	2.821	4.899
gw1.XVIII.2019.1	2.534	2.701	4.035	5.268	10.29	nucleoid DNA-binding protein cnd41 - like protein / nucleoid DNA-binding protein cnd41, chloroplast, common tobacco, PIR:T01996; supported by cDNA: gi_18700102
gw1.II.2573.1	9.514	10.38	13.98	18.77	33.9	zinc-finger-like protein / Cys2/His2-type zinc finger protein 1 - Arabidopsis thaliana, EMBL: AB030731
fgenesh4_pm.C_LG_I000710	0.29	0.313	0.469	0.714	1.476	Myb family transcription factor / contains PFAM profile: myb DNA binding domain PF00249; supported by cDNA: gi_9864078_gb_AF272733.1_AF272733
estExt_fgenesh4_pg.C_1640064	1.252	1.214	1.573	1.93	2.942	auxin response factor, putative / similar to auxin response factor 7 GI:4104929 from [Arabidopsis thaliana]
fgenesh4_pg.C_LG_XIX000050	0.735	0.533	1.449	2.164	4.563	peroxidase, putative / identical to class III peroxidase ATP32 [Arabidopsis thaliana] gi|17530547|gb|AAL40837; supported by full-length cDNA: Ceres:32346.
fgenesh4_pg.C_LG_III000559	0.635	0.56	0.785	1	1.58	similar to chloroplast nucleoid DNA-binding protein-like / temporary automated functional assignment
gw1.XV.2768.1	0.598	0.516	0.769	0.975	1.464	Expressed protein / ; supported by full-length cDNA: Ceres: 37897.
fgenesh4_pg.C_LG_I000027	1.082	1.092	1.531	1.698	2.413	disease resistance protein family / contains leucine rich-repeat (LRR) domains Pfam:PF00560, INTERPRO:IPR001611; similar to Hcr2-2A [Lycopersicon pimpinellifolium] gi|3894389|gb|AAC78594
grail3.0029025701	0.776	0.799	1.182	1.493	2.047	pinoresinol-lariciresinol reductase, putative / similar to pinoresinol-lariciresinol reductase TH1 [Tsuga heterophylla][GI:7578915]; contains isoflavone reductase domain PF02716; supported by full-length cDNA: Ceres:33000.
grail3.0032017601	1.88	2.74	4.014	5.648	8.47
estExt_Genewise1_v1.C_LG_XVII1072	0.675	2.129	16.31	30.31	60.56	expressed protein / ;supported by full-length cDNA: Ceres:14583.
gw1.VII.2995.1	4.179	4.533	6.524	8.266	12.71	heat shock transcription factor HSF4 / ; supported by cDNA: gi_1619920_gb_U68017.1_ATU68017
estExt_fgenesh4_pg.C_LG_XIV0378	0.869	1.053	1.732	2.364	3.949	hypothetical protein / similar to hypothetical protein GB:CAB80917 GI:7267605 from [Arabidopsis thaliana]
eugene3.00090964	0.342	0.448	0.745	1.083	1.767
estExt_Genewise1_v1.C_570170	7.001	7.913	11.12	15.68	23.75	senescence-associated protein / contains similarity to ketoconazole resistant protein GI:928938 from [Arabidopsis thaliana] and din1 GI:2190012 from [Raphanus sativus];contains a thiosulfate sulfurtransferase domain
estExt_fgenesh4_pg.C_LG_I0880	0.476	0.557	0.781	1.148	1.734	Expressed protein / ; supported by full-length cDNA: Ceres: 104784.
estExt_Genewise1_v1.C_LG_II2459	2.508	2.892	3.327	3.891	5.276	putative oxysterol-binding protein /
eugene3.00280227	20.55	23.38	28.38	32.81	45.61	Expressed protein / ; supported by full-length cDNA: Ceres: 12197.
estExt_Genewise1_v1.C_LG_XIII1897	1.118	1.598	1.995	2.384	3.641	hypothetical protein / predicted by genscan+
grail3.0028032501	2.077	3.005	4.596	5.398	8.398	calcium-binding protein - like / calcium-binding protein, Solanum tuberosum, gb:L02830
eugene3.00060946	21.32	24.33	29.67	32.78	43.69	putative protein kinase / contains Pfam profile: PF00069 Eukaryotic protein kinase domain (2 copies); supported by cDNA: gi_14581444_gb_AY026759.1_
gw1.V.4097.1	0.782	1.084	1.471	1.779	2.645	WRKY family transcription factor / identical to WRKY DNA-binding protein 15 GI:13506742 from [Arabidopsis thaliana] ; supported by cDNA: gi_13506742_gb_AF224704.1_AF224704
eugene3.01420061	6.562	7.084	9.669	11.68	18.52	expressed protein / similar to unknown protein GB:AAD24850;supported by full-length cDNA: Ceres:3900.
estExt_fgenesh4_pm.C_LG_VIII0745	2.024	2.441	3.777	5.065	8.785	leucine-rich repeat transmembrane protein kinase, putative / similar to putative receptor-like protein kinase GI:4262228 from [Arabidopsis thaliana]
fgenesh4_pm.C_LG_I000149	4.641	5.547	6.946	9.191	15.86	lupeol synthase (LUP1), putative / similar to lupeol synthase GI:1762150 from [Arabidopsis thaliana]
grail3.0014003601	0.974	1.894	3.342	6.079	12.54	Expressed protein / ; supported by full-length cDNA: Ceres: 230925.
estExt_Genewise1_v1.C_LG_XIX2288	0.56	0.703	0.929	1.274	2.072	GTP binding protein (ARAC5) / identical to rac-like GTP-binding protein (ARAC5) SP:Q38937 [Arabidopsis thaliana (Mouse-ear cress)]; supported by cDNA: gi_1293667_gb_U52350.1_ATU52350
estExt_Genewise1_v1.C_LG_XVI0418	33.83	41.86	53.66	64.07	106.7	E2, ubiquitin-conjugating enzyme 8 (UBC8) / E2; identical to gi:297882, SP:P35131
eugene3.00290099	6.402	7.502	8.554	9.734	14.11	GATA zinc finger protein /
grail3.0035034201	4.928	5.86	7.234	8.79	15.4	putative auxin-regulated protein /
eugene3.00140618	0.397	0.491	0.609	0.73	1.253	expressed protein / ;supported by full-length cDNA: Ceres:14886.
grail3.0040013502	1.338	1.321	1.413	1.838	3.004	putative NAM (no apical meristem)-like protein / ; supported by cDNA: gi_15294215_gb_AF410299.1_AF410299
estExt_fgenesh4_pm.C_LG_VI0713	2.761	2.7	2.834	3.643	5.603	HD-Zip transcription factor, Revoluta/Interfascicular fiberless 1 / ; supported by cDNA: gi_6524952_gb_AF188994.1_AF188994
eugene3.00102265	1.102	1.176	1.372	2.384	4.975	Expressed protein / ; supported by full-length cDNA: Ceres: 2153.
fgenesh4_pg.C_LG_XII001270	2.463	3.084	3.588	9.599	23.54	myb family transcription factor / similar to myb DNA-binding protein GI:1020155 from [Arabidopsis thaliana]; supported by full-length cDNA: Ceres: 154343.
estExt_Genewise1_v1.C_LG_XIV1188	30.14	29.84	32.58	49.23	86.47	putative phosphoribosylanthranilate transferase / ; supported by cDNA: gi_19347777
estExt_Genewise1_v1.C_LG_X4818	3.304	3.24	3.376	4.394	6.525	leucine-rich repeat transmembrane protein kinase, putative / similar to putative receptor-like protein kinase GI:4262228 from [Arabidopsis thaliana]
estExt_fgenesh4_pg.C_LG_IX1149	1.456	1.524	1.597	3.465	7.587	I-box binding factor - like protein / I-box binding factor, Lycopersicon esculentum, EMBL:LES243339
gw1.XIV.1147.1	0.902	0.917	1.033	2.366	5.268	LIM domain protein, putative / similar to LIM domain protein PLIM-2 GB:AAD15745 GI:4321401 from [Helianthus annuus]
estExt_fgenesh4_pm.C_LG_II0422	1.57	1.72	2.182	3.597	7.217	sulfate transporter, putative / similar to sulfate transporter GI:2114106 from [Arabidopsis thaliana]; supported by cDNA: gi_1498119_dbj_D85416.1_ATH14
eugene3.00051111	0.639	0.684	0.785	1.096	1.882	hypothetical protein / predicted by grail
estExt_fgenesh4_pg.C_LG_VI1587	0.572	0.624	0.905	1.988	4.578	protein phosphatase 2C (PP2C), putative / protein phosphatase-2C, Mesembryanthemum crystallinum, AF075579
estExt_fgenesh4_pg.C_LG_XII0509	0.589	0.599	0.83	1.401	2.988	unknown protein /
gw1.IV.3981.1	2.106	2.766	3.12	4.913	11.16	beta-carotene hydroxylase / identical to GI:1575296; supported by cDNA: gi_9230269_gb_AF125576.1_AF125576
estExt_fgenesh4_pm.C_LG_IV0184	1.609	2.078	2.223	3.72	8.472	Expressed protein / ; supported by full-length cDNA: Ceres: 271765.
eugene3.01180090	3.56	3.705	4.151	5.749	10.88
gw1.I.7661.1	0.564	0.737	1.139	2.558	6.738	cytochrome p450 family / similar to cytochrome P450 GI:349717 from [Zea mays]
estExt_fgenesh4_pm.C_LG_X0707	5.611	6.648	6.911	9.293	15.98	anthocyanidin-3-glucoside rhamnosyltransferase-like /
grail3.3561000101	2.005	2.626	3.024	4.423	8.682	metallothionein 1a [Populus balsamifera subsp. trichocarpa x Populus deltoides]
eugene3.162490001	1.803	1.986	2.327	2.859	4.816	lysine-ketoglutarate reductase/saccharopine / ; supported by cDNA: gi_2052507
fgenesh4_pm.C_LG_XII000273	0.856	0.996	1.149	1.466	2.625	putative transcription factor / similar to transcription factor SF3 (pir|IS37656); similar to ESTs gb|T42207, gb|N37716, and emb|Z17491;supported by full-length cDNA: Ceres:148790.
gw1.XIX.991.1	0.658	0.804	0.995	1.602	3.385	transfactor-like / similar to transfactor GB:BAA75684 [Nicotiana tabacum]; supported by cDNA: gi_18377832
grail3.0071006401	3.103	3.772	4.771	6.836	14.87	expressed protein / ; supported by cDNA: gi_6691164_gb_AF218765.1_AF218765
eugene3.00150626	5.472	6.346	7.606	10.44	21.63	unknown protein /
eugene3.00570094	1.564	2.11	3.194	5.758	14.51
fgenesh4_pg.C_LG_XI001243	0.375	0.403	0.482	0.626	1.152	hypothetical protein [Oryza sativa (japonica cultivar-group)] >gi|41052872|dbj|BAD07785.1| hypothetical protein [Oryza sativa (japonica cultivar-group)]
estExt_fgenesh4_pm.C_LG_XII0373	6.995	7.728	7.175	10.27	20.54	expressed protein / identical to geranylgeranylated protein ATGP4 [GI:4097567]; supported by cDNA: gi_4097566_gb_U64921.1_ATU64921
gw1.VII.2902.1	5.837	6.4	5.961	9.237	20.19	TINY-like protein /
estExt_fgenesh4_pg.C_LG_XV1114	2.279	3.295	2.418	5.32	13.9	membrane protein / membrane protein - Saccharum hybrid cultivar H65-7052, EMBL:L13655; supported by cDNA: gi_16648761_gb_AY058157.1_
grail3.0005058701	2.228	2.477	2.192	3.457	6.753	putative protein / ; supported by cDNA: gi_12034687_gb_AF283673.1_AF283673
estExt_fgenesh4_pg.C_LG_II2402	11.23	11.73	10.88	14.75	23.69	unknown protein / ; supported by cDNA: gi_17529195
gw1.XIII.2447.1	1.226	1.338	1.169	1.85	3.498	RING-H2 zinc finger protein-like / RING-H2 zinc finger protein ATL4 - Arabidopsis thaliana, EMBL:AF132014
grail3.0008029501	0.311	0.413	0.317	0.737	1.748	putative protein / predicted proteins
fgenesh4_pg.C_LG_IX000395	3.207	3.683	3.156	6.325	12.97	expressed protein / ;supported by full-length cDNA: Ceres:34358.
grail3.0031026201	0.976	1.033	0.93	1.499	2.581	hypothetical protein /
grail3.0021019701	3.533	3.573	3.238	6.646	13.1	expressed protein / ; supported by cDNA: gi_13877548_gb_AF370475.1_AF370475
fgenesh4_pg.C_LG_VIII001112	1.315	1.353	1.115	3.567	8.529	putative phosphatidate phosphohydrolase / similar to phosphatidate phosphohydrolase GB:AAB50246 from [Rattus norvegicus];supported by full-length cDNA: Ceres:121374.
estExt_fgenesh4_pg.C_LG_II0076	0.645	0.544	0.474	2.813	7.446	homeodomain - like protein / several homeodomain transcription factors; supported by cDNA: gi_15081750_gb_AY048268.1_
grail3.0008008301	18.8	21.78	19.72	59.25	129	stress related protein, putative / similar to stress related protein GI:5802955 from [Vitis riparia]
grail3.0005014101	1.206	1.531	1.274	5.139	12.28	SOUL-like protein / Similar to SOUL Protein [Mus musculus] (gi|4886906) and [Homo sapiens] (gi|4886910). Location of ests PAP043 5' (gb|Z27017), PAP043 3' (gb|Z29848), 153N19T7 (gb|AA720145), and 212B8T7 (gb|N37862);supported by full-length cDNA: Ceres:29992.
fgenesh4_pm.C_LG_IX000264	0.916	1.16	1.014	5.838	15.34	unknown protein /
eugene3.01840022	0.4	0.416	0.383	1.576	3.87	oligopeptide transporter -like protein / oligopeptide transporter (LeOPT1), Lycopersicon esculentum, EMBL:AF016713
gw1.X.2924.1	0.785	0.889	0.927	7.502	22.64	hypothetical protein / gene 6 protein, phage PRD1, PIR:WMBPP6
estExt_fgenesh4_pg.C_LG_III1085	2.769	4.225	3.964	17.95	50.23	Expressed protein / ; supported by full-length cDNA: Ceres: 104784.
eugene3.00060168	0.675	0.9	0.803	3.054	7.837	hypothetical protein /
gw1.XVI.506.1	0.541	0.748	0.695	1.665	3.847	putative protein / hin1 protein, Nicotiana tabacum, PIR:T03265;supported by full-length cDNA: Ceres:1678.
grail3.0131003501	0.587	0.9	0.791	1.804	4.133
miRNA_164	0.466	0.536	0.502	0.704	1.191
gw1.77.8.1	1.248	0.966	1.24	2.742	7.504	glutaredoxin -like protein / glutaredoxin, castor bean, PIR:S54825;supported by full-length cDNA: Ceres:92720.
gw1.IV.463.1	1.582	1.421	2.357	7.409	22.95	unknown protein /
estExt_fgenesh4_pg.C_LG_X1149	0.906	0.898	0.955	1.156	1.832	hypothetical protein / predicted by genemark.hmm
estExt_Genewise1_v1.C_LG_I4958	2.068	2.667	2.091	16.18	51.2	hypothetical protein / similar to SF16 protein GB:CAA52782 [Helianthus annuus]
grail3.0021013901	1.537	2.823	2.271	18.08	61.98	lipid transfer protein, putative / similar to GB:AAB47967 from [Hordeum vulgare], contains Pfam profile: PF00279 Plant lipid transfer protein family; supported by cDNA: gi_14532557_gb_AY039903.1_
estExt_fgenesh4_pm.C_LG_XVI0476	0.402	0.567	0.547	1.296	3.506	putative beta-alanine-pyruvate aminotransferase / ;supported by full-length cDNA: Ceres:147543.
gw1.I.6956.1	1.206	1.588	1.767	4.845	12.83	MtN21 nodulin protein-like /
gw1.XIV.4052.1	1.872	2.023	2.201	3.845	8.414	expressed protein / ; supported by cDNA: gi_13877548_gb_AF370475.1_AF370475
gw1.III.2366.1	1.66	2.143	2.187	6.369	18.31	MtN21 nodulin protein-like /
grail3.0009037301	1.858	4.841	7.616	37.13	126.4
grail3.0152002601	0.861	1.205	1.332	3.589	10.31
fgenesh4_pg.C_LG_VI000988	0.911	0.995	1.07	2.292	5.699	1-aminocyclopropane-1-carboxylate oxidase / ; supported by cDNA: gi_13877864_gb_AF370195.1_AF370195
eugene3.00130596	1.516	2.05	3.133	14.72	47.71	putative protein / similar to unknown protein (pir||T05064); supported by cDNA: gi_17380897
estExt_Genewise1_v1.C_LG_XII0499	0.814	0.892	1.028	2.506	6.825	fasciclin-like arabinogalactan-protein (FLA12) / ;supported by full-length cDNA: Ceres:15239.
fgenesh4_pg.C_LG_XVI000455	1.956	2.006	1.954	2.563	4.707	peroxidase, putative / identical to peroxidase [Arabidopsis thaliana] gi|1491617|emb|CAA68212; supported by full-length cDNA: Ceres:37564.
fgenesh4_pg.C_LG_III001773	1.381	1.536	1.051	8.15	29.68	putative 4-coumarate:CoA ligase 2 / almost identical (1 amino acid difference) to GB:AAD47192 from [Arabidopsis thaliana]; supported by cDNA: gi_5702187_gb_AF106086.1_AF106086
eugene3.30970001	3.63	3.748	3.319	10.71	34.15
gw1.127.114.1	1.365	1.292	1.373	4.47	15.02	myb family transcription factor / similar to myb DNA-binding protein GI:1020155 from [Arabidopsis thaliana]; supported by full-length cDNA: Ceres: 154343.
fgenesh4_pg.C_scaffold_148000056	0.833	0.808	0.912	3.12	10.82
fgenesh4_pg.C_LG_IV000564	1.978	1.861	1.898	3.932	10.19	expressed protein / ;supported by full-length cDNA: Ceres:20907,gi:17227171; supported by cDNA: gi_17227171
eugene3.01930007	0.821	0.775	0.82	1.237	2.599	RING finger-like protein / RING-H2 finger protein RHG1a - Arabidopsis thaliana, EMBL:AF079183
grail3.0057011701	1.503	1.684	1.586	5.845	24.22	ferulate-5-hydroxylase (FAH1) / ; supported by cDNA: gi_1488254_gb_U38416.1_ATU38416
fgenesh4_pg.C_LG_VI000805	2.894	2.894	2.855	4.574	12.3	putative protein / putative proteins - Arabidopsis thaliana; supported by cDNA: gi_15292802_gb_AY050835.1_
eugene3.00160970	1.287	1.37	1.659	9.085	36.65
estExt_Genewise1_v1.C_LG_IV0987	1.424	1.827	2.135	9.12	35.76	expressed protein / ; supported by cDNA: gi_15010701_gb_AY045652.1_
eugene3.00060405	0.696	0.968	1.122	4.888	19.6
estExt_fgenesh4_pg.C_LG_IX0501	0.367	0.446	0.559	3.122	13.53
estExt_Genewise1_v1.C_LG_I6151	1.527	1.409	1.49	3.944	13.65	hypothetical protein / predicted by genemark.hmm
estExt_fgenesh4_pg.C_LG_XV0194	0.821	0.793	0.81	1.139	2.456	putative protein / similar to unknown protein (pir||T02893)
gw1.28.1110.1	0.404	0.336	0.396	0.654	1.712	hypothetical protein / predicted by genscan+
estExt_Genewise1_v1.C_1700234	0.481	0.421	0.529	0.891	2.489	putative protein / 110K5.11, unknown protein, Sorghum bicolor, EMBL:AF124045; supported by cDNA: gi_13605727_gb_AF361845.1_AF361845
fgenesh4_pm.C_LG_I001083	1.124	1.304	1.652	2.78	7.335	putative transcription factor / similar to transcription factor SF3 (pir|IS37656); similar to ESTs gb|T42207, gb|N37716, and emb|Z17491;supported by full-length cDNA: Ceres:148790.
gw1.IX.4436.1	0.901	0.962	1.125	1.646	3.889	hypothetical protein / predicted by genscan
estExt_fgenesh4_pg.C_LG_IX0442	2.637	2.601	2.884	3.611	6.898	ES43 like protein / ES43 protein - barley, PIR2:S44281;supported by full-length cDNA: Ceres:8278.
gw1.II.3414.1	0.706	0.742	0.981	1.661	4.857	putative protein / serine threonine-protein kinase NEK4 - Mus musculus, EMBL:AF099067; supported by cDNA: gi_19347938
fgenesh4_pg.C_LG_XII000841	9.006	11.02	13.25	43.42	149.2
estExt_Genewise1_v1.C_LG_V4094	1.559	2.097	2.131	5.273	16.32	ADP-ribosylation factor, putative / similar to ADP-ribosylation factor GI:166586 from [Arabidopsis thaliana]
grail3.0015017701	3.482	4.695	6.811	17.92	66.98
estExt_Genewise1_v1.C_1240186	6.99	7.512	7.863	10.34	20.95	putative squamosa-promoter binding protein / ;supported by full-length cDNA: Ceres:10375.
fgenesh4_pm.C_LG_II000985	0.382	0.485	0.522	0.935	2.689	expressed protein / ;supported by full-length cDNA: Ceres:113395.
estExt_Genewise1_v1.C_LG_IX1717	3.699	3.266	3.811	4.732	7.674	glucose-1-phosphate adenylyltransferase (APL3) / ; supported by cDNA: gi_16648984_gb_AY059862.1_
estExt_fgenesh4_pm.C_LG_X0938	2.371	2.134	2.411	3.424	5.998	putative protein / beta-(1-3)-glucosyl transferase, Bradyrhizobium japonicum, EMBL:AF047687; supported by cDNA: gi_16974551_gb_AY060563.1_
fgenesh4_pg.C_LG_XVIII000975	1.92	1.545	1.746	2.587	4.716	glycosyl hydrolase family 18 / similar to chitinase/lysozyme GI:467689 from [Nicotiana tabacum]
gw1.XVIII.535.1	0.733	0.609	0.683	0.885	1.514	glycosyl hydrolase family 17 / similar to elicitor inducible chitinase Nt-SubE76 GI:11071974 from [Nicotiana tabacum]
estExt_Genewise1_v1.C_LG_VIII0367	7.741	7.122	7.479	12.57	23.23	protein phosphatase 2C (PP2C) / identical to protein phosphatase 2C (PP2C) GB:P49598 [Arabidopsis thaliana]; supported by cDNA: gi_18389241
eugene3.02100031	2.502	2.288	2.455	4.262	8.556	expressed protein / ;supported by full-length cDNA: Ceres:2847.
estExt_fgenesh4_pg.C_LG_X1194	8.749	8.359	7.374	19.73	48.61
estExt_fgenesh4_pm.C_LG_II0021	1.108	0.834	0.834	2.754	7.03	protein kinase - like protein / S-receptor kinase (EC 2.7.1.-) precursor, Brassica oleracea, PIR1:S31429
gw1.1385.1.1	0.442	0.333	0.349	0.686	1.406	unknown protein / predicted by genscan, est match
fgenesh4_pg.C_LG_III001110	0.574	0.446	0.44	0.947	1.935	hypothetical protein / predicted by genscan and genefinder
eugene3.00640124	2.351	2.066	2.109	3.394	7.577
estExt_fgenesh4_pm.C_LG_X0551	0.995	0.604	0.848	1.67	4.773	glycosyl hydrolase family 3 / similar to beta-xylosidase GB:Z84377 GI:2102655 from [Aspergillus niger]; supported by cDNA: gi_14194120_gb_AF367266.1_AF367266
estExt_fgenesh4_pg.C_LG_V1418	7.259	6.449	4.714	16.09	44.27	expressed protein / ;supported by full-length cDNA: Ceres:39579.
grail3.0006015301	5.406	4.874	4.483	8.187	17.6	xyloglucan endotransglycosylase (XTR2) / identical to xyloglucan endotransglycosylase-related protein XTR2 GI:1244756 [Arabidopsis thaliana];supported by full-length cDNA: Ceres:19079.
gw1.I.2176.1	0.579	0.501	0.48	0.876	1.915	unknown protein /
estExt_fgenesh4_pg.C_640203	4.581	4.089	4.049	5.76	9.889	similar to NAM protein, putative / temporary automated functional assignment
estExt_fgenesh4_pg.C_38930001	0.428	0.353	0.346	0.562	1.164	regulatory protein NPR1-like; transcription factor inhibitor I kappa B-like /
eugene3.00140337	1.071	0.88	1.183	1.404	2.846	hypothetical protein / contains Pfam profile: PF01794 ferric reductase like transmembrane component
gw1.148.13.1	0.797	0.737	0.916	1.292	2.822	similar to axi 1 protein from Nicotiana tabacum / ; supported by cDNA: gi_13877692
fgenesh4_pg.C_LG_IX000628	0.573	0.533	0.633	0.769	1.425	abscisic acid responsive elements-binding factor(ABF3) / identical to abscisic acid responsive elements-binding factor (ABF3) GI:6739280 from [Arabidopsis thaliana]; supported by cDNA: gi_15451049_gb_AY054605.1_
eugene3.01630039	0.594	0.434	0.678	1.177	3.36	Barley Mlo protein isolog / ; supported by cDNA: gi_14091577_gb_AF369565.1_AF369565
gw1.XVII.773.1	0.534	0.452	0.565	0.737	1.467	leucine-rich repeat transmembrane protein kinase, putative / similar to receptor kinase GB:AAD02501 from [Arabidopsis thaliana]
gw1.XIX.2346.1	2.25	2.33	3.145	5.855	9.212	9-cis-epoxycarotenoid dioxygenase [neoxanthin cleavage enzyme](NC1)(NCED1), putative / similar to 9-cis-epoxycarotenoid dioxygenase [Phaseolus vulgaris][GI:6715257]; neoxanthin cleavage enzyme, Lycopersicon esculentum, PATX:E325797; supported by cDNA: gi_15983766_gb_AY056789.1_
gw1.44.644.1	0.502	0.53	0.654	1.144	1.719	expressed protein /
mt_C_19_1	0.476	0.52	0.609	0.95	1.453	orf25 [Beta vulgaris]
eugene3.00141092	1.5	1.382	1.74	2.779	4.176	expressed protein / ;supported by full-length cDNA: Ceres:113395.
eugene3.00161155	0.459	0.45	0.6	1.207	2.022	Expressed protein / ; supported by full-length cDNA: Ceres: 18244.
fgenesh4_pg.C_LG_II002197	0.573	0.563	0.635	0.918	1.301	C2H2-type zinc finger protein, putative / contains Pfam profile: PF00096: Zinc finger, C2H2 type; supported by cDNA: gi_790678_gb_L39647.1_ATHZFPD
grail3.0073007501	3.604	2.9	3.637	7.668	11.94
gw1.28.825.1	0.93	0.785	0.966	1.691	2.403	putative protein / ; supported by cDNA: gi_2723476_dbj_D89824.1_D89824
estExt_Genewise1_v1.C_LG_I7064	1.311	1.136	1.502	3.732	5.958	putative two-component response regulator 3 protein / identical to GB:AB010917, contains a response regulator receiver domain; supported by cDNA: gi_3273199_dbj_AB010917.1_AB010917
fgenesh4_pm.C_LG_I000245	2.052	1.688	2.343	7.459	12.54	spot 3 protein and vacuolar sorting receptor homolog, putative / similar to (gi|3033390); similar to EST dbj|C72582
eugene3.00141100	0.859	0.74	1.014	2.047	3.279	Expressed protein / ; supported by cDNA: gi_13926282_gb_AF372895.1_AF372895
eugene3.00002461	0.568	0.505	0.635	1.145	1.694	putative synaptobrevin / ;supported by full-length cDNA: Ceres:2443.
grail3.0005028901	1.082	1.085	1.21	2.148	3.007	putative protein /
gw1.VIII.2965.1	1.15	1.287	1.401	3.643	5.7	germin-like oxalate oxidase / similar to ESTs gb|T88481 and gb|AI099566; supported by cDNA: gi_1755181_gb_U75202.1_ATU75202
estExt_fgenesh4_pm.C_LG_XI0311	6.549	9.12	9.771	48.64	82.88	Expressed protein / ; supported by full-length cDNA: Ceres: 25888.
gw1.XV.2826.1	0.547	0.634	0.672	1.447	2.151	Exostosin family / contains Pfam profile: PF03016 Exostosin family
estExt_fgenesh4_pg.C_LG_XI1253	2.053	2.338	2.565	6.865	10.46	major intrinsic protein (MIP) - like / nodulin-26, Glycine max., PIR2:JQ2285; supported by full-length cDNA: Ceres: 36655.
fgenesh4_pg.C_LG_XVIII001128	0.758	0.807	0.92	2.137	3.169	heme oxygenase 1 (HO1) / identical to GB:AF132475; annotation updated per Seth J. Davis at University of Wisconsin-Madison; supported by full-length cDNA: Ceres: 33692.
gw1.VII.3578.1	1.841	2.184	2.531	5.838	9.165	myb-related protein / similar to GI:7981380 from [Lycopersicon esculentum]
estExt_fgenesh4_pg.C_LG_XVIII0397	0.41	0.426	0.479	0.858	1.257	unknown protein /
gw1.IX.349.1	4.035	4.035	5.176	13.49	22.58	B-type cyclin, putative / similar to B-type cyclin GI:849074 from [Nicotiana tabacum] ; supported by full-length cDNA: Ceres:104017.
grail3.0027002401	1.061	1.049	1.159	2.302	3.524	putative cytoskeletal protein / ; supported by cDNA: gi_1732508_gb_U62741.1_ATU62741
grail3.0101010901	35.99	38.45	46.86	103.3	168.9	cysteine proteinase inhibitor, putative / similar to cysteine proteinase inhibitor (BCPI-2) GB:U51119 [Brassica rapa]; supported by full-length cDNA: Ceres: 20055.
estExt_Genewise1_v1.C_LG_VIII2700	0.411	0.429	0.506	0.928	1.452	protein kinase, putative / similar to PROTEIN KINASE APK1A GB:Q06548 from [Arabidopsis thaliana]
fgenesh4_pm.C_LG_V000159	0.349	0.39	0.442	1	1.637	hypothetical protein / similar to hypothetical protein GB:AAF24588 GI:6692123 from [Arabidopsis thaliana]
grail3.0010043801	53.43	80.43	92.39	268.2	484.4
estExt_fgenesh4_pg.C_570018	1.34	1.645	1.847	5.372	9.796	senescence-associated protein sen1 / ;supported by full-length cDNA: Ceres:13699.
eugene3.00021671	2.161	2.588	2.542	4.599	7.231	synaptobrevin VAMP713 / similar to N. tabacum hin1, GenBank accession number Y07563;supported by full-length cDNA: Ceres:29200.
estExt_Genewise1_v1.C_LG_IX2026	2.848	4.172	4.175	9.745	16.11	expressed protein / contains similarity to flavanone-3-hydroxylase GB:Q05965 from [Matthiola incana], contains Pfam profile: PF00671 Iron/Ascorbate oxidoreductase family;supported by full-length cDNA: Ceres:36985.
eugene3.00060481	1.987	3.197	3.529	9.867	16.73	glycosyl hydrolase family 36 / similar to seed imbibition protein GB:AAA32975 GI:167100 from [Hordeum vulgare]
estExt_fgenesh4_pm.C_400050	0.719	1.059	1.165	2.887	4.919	putative protein / contains similarity to invertase inhibitor;supported by full-length cDNA: Ceres:11386.
grail3.0003042902	0.559	1.256	1.606	5.072	8.949	unknown protein / ; supported by cDNA: gi_20466495
gw1.V.5311.1	1.183	1.304	1.538	2.404	3.912	putative protein /
estExt_Genewise1_v1.C_LG_X0725	10.25	11.47	14.38	27.88	50.95	translation initiation factor-like protein /
fgenesh4_pg.C_LG_II002615	0.585	0.707	1.663	4.004	8.753
grail3.0006043401	1.451	1.547	1.644	4.029	7.869	putative DNA-3-methyladenine glycosylase I / similar to putative DNA-3-methyladenine glycosylase I (TAG I) GB:P05100 [Escherichia coli]; supported by cDNA: gi_14334651_gb_AY034999.1_
estExt_fgenesh4_pg.C_LG_IV0075	6.108	6.102	6.45	22.4	46.79	Csf-2-related / similar to Csf-2 [Cucumis sativus][GI:5762258][J Am Soc Hortic Sci 124, 136-139 (1999)]
estExt_Genewise1_v1.C_400718	0.612	0.506	0.744	3.435	7.775	putative protein / glycogenin glucosyltransferase (EC 2.4.1.186) - human, PID:g1174167
gw1.16019.4.1	1.326	1.432	2.145	5.422	11.48	4-coumarate:CoA ligase 1 / identical to 4-coumarate:CoA ligase 1 [Arabidopsis thaliana] GI:5702184; supported by cDNA: gi_609339_gb_U18675.1_ATU18675
estExt_fgenesh4_pm.C_LG_XVIII0095	0.987	1.003	1.154	1.801	3.009	potassium channel protein AtKC / potassium channel - Solanum tuberosum, PATX:E264595; supported by cDNA: gi_15529217_gb_AY052233.1_
gw1.IV.4155.1	0.325	0.39	0.619	1.748	3.997	putative protein / several hypothetical proteins - Arabidopsis thaliana
estExt_fgenesh4_pg.C_LG_II0149	1.116	1.104	1.307	2.64	5.287	putative tetracycline transporter protein /
fgenesh4_pm.C_LG_VIII000725	1.074	1.004	1.277	3.502	7.729	unknown protein /
eugene3.00280149	0.356	0.404	0.513	1.707	3.968	peroxidase, putative (ATP2a) / identical to peroxidase ATP2a [Arabidopsis thaliana] gi|1403138|emb|CAA66863; supported by full-length cDNA: Ceres:3571.
grail3.0014028001	3.391	3.445	3.547	5.33	7.82	S-locus protein, putative / similar to S-locus protein 5 GI:6069485 from [Brassica rapa]
estExt_fgenesh4_pm.C_LG_VIII0699	4.811	4.896	5.964	12.81	22.92	ethylene receptor, putative (ETR2) / similar to ethylene receptor homolog GB:AAD31396 from [Lycopersicon esculentum], contains Pfam profile: PF01590 GAF domain
eugene3.00050506	0.674	0.812	1.394	6.056	12.8	putative protein / similar to unknown protein (emb|CAB62301.1)
estExt_fgenesh4_pg.C_640066	0.599	0.617	0.664	1.148	1.816	4-coumarate-CoA ligase-like protein /
estExt_Genewise1_v1.C_LG_II2031	0.442	0.416	0.798	2.741	5.578	unknown protein / multidrug resistance protein, Homo sapiens, PIR2:S71841
estExt_fgenesh4_pg.C_LG_IX0475	0.335	0.32	0.481	1.445	2.922	auxin-regulated protein /
gw1.X.5048.1	0.614	0.545	1.027	3.13	6.46	unknown protein / similar to EST gb|AA394324
fgenesh4_pg.C_scaffold_4047000001	0.411	0.403	0.45	0.77	1.196	monooxygenase 2 (MO2) / identical to GI:3426064
gw1.6210.2.1	6.512	8.295	9.099	21.16	41.27	putative protein / hypothetical protein - Arabidopsis thaliana, EMBL:CAB38293;supported by full-length cDNA: Ceres:17840.
eugene3.00080178	3.455	4.122	4.089	7.405	12.81	putative protein / various predicted proteins, Arabidopsis thaliana; supported by cDNA: gi_15451107_gb_AY054634.1_
estExt_fgenesh4_pg.C_LG_XIV0088	0.979	1.333	1.39	4.053	8.017	putative protein / hypothetical protein - Arabidopsis thaliana, EMBL:CAB38293;supported by full-length cDNA: Ceres:17840.
gw1.II.3041.1	6.366	9.053	9.722	21.36	39.64	putative protein / hypothetical protein - Arabidopsis thaliana, EMBL:CAB38293;supported by full-length cDNA: Ceres:17840.
gw1.XI.999.1	2.905	3.323	3.391	4.85	7.131	zinc-finger protein Lsd1 /
eugene3.00010064	0.625	0.812	0.936	1.897	3.464	expressed protein / ;supported by full-length cDNA: Ceres:6950.
estExt_fgenesh4_pg.C_LG_II0429	0.79	1.024	1.052	1.554	2.419	unknown protein /
grail3.0090017601	0.43	0.555	0.588	0.95	1.542	GT2 -like protein / GT2, Arabidopsis thaliana, EMBL:ATAJ3217
eugene3.00050838	5.529	6.626	6.413	8.852	13.2	unknown protein /
fgenesh4_pg.C_LG_VI001536	1.939	2.675	2.671	4.686	8.168	putative protein / predicted proteins, Arabidopsis thaliana; supported by full-length cDNA: Ceres: 13625.
grail3.0024033201	0.276	0.408	0.398	0.761	1.332	putative protein / hypothetical protein T32G6.16 - Arabidopsis thaliana, PIR:T00820
eugene3.00002555	1.201	1.471	1.595	2.627	4.605
eugene3.00160748	0.852	1.113	1.155	2.101	3.844	putative protein / predicted proteins, Arabidopsis thaliana and Oryza sativa;supported by full-length cDNA: Ceres:250962.
eugene3.00190765	0.337	0.418	0.45	0.672	1.107	hypothetical protein / contains Pfam profile: PF00069 Eukaryotic protein kinase domain (2 copies),PF00560 Leucine Rich Repeat (17 copies)
estExt_fgenesh4_pg.C_LG_VI0426	2.242	2.05	2.351	3.65	5.465	expressed protein / ; supported by cDNA: gi_14335091_gb_AY037225.1_
fgenesh4_pm.C_LG_VI000619	1.328	1.053	1.529	3.898	7.243	putative protein / predicted proteins, Arabidopsis thaliana and Oryza sativa;supported by full-length cDNA: Ceres:250962.
gw1.VII.534.1	1.064	0.86	1.077	1.992	3.22	extensin-like protein / extensin-like protein, Zea mays, Pir2:S49915
gw1.XIII.1510.1	2.254	1.935	2.169	3.795	6.291	bHLH protein / similar to A. thaliana putative protein F6I18.110, GenBank accession number 2980768;supported by full-length cDNA: Ceres:4346.
estExt_Genewise1_v1.C_LG_VI2708	0.76	0.478	0.805	3.657	7.793	serine/threonine protein kinase-like protein / several serine/threonine protein kinases - different species; supported by cDNA: gi_15215663_gb_AY050360.1_
eugene3.00140479	0.697	0.575	0.65	1.188	1.903	hypothetical protein / predicted by genefinder; supported by cDNA: gi_18700083
gw1.XIV.996.1	2.71	2.149	2.506	6.257	10.62	hypothetical protein /
estExt_fgenesh4_pg.C_700106	5.613	5.364	5.689	8.139	10.9	cytosolic O-acetylserine(thiol)lyase (EC 4.2.99.8) / ; supported by cDNA: gi_15027936_gb_AY045825.1_
estExt_fgenesh4_pg.C_LG_VIII0151	0.916	0.799	0.92	2.111	3.477	bZIP protein /
grail3.0093002201	3.52	3.36	3.682	7.664	12.5	quinone reductase, putative / similar to 1,4-benzoquinone reductase [Phanerochaete chrysosporium][GI:4454993]; contains flavodoxin domain PF00258
gw1.V.888.1	0.95	0.696	0.973	5.47	10.84	unknown protein [Oryza sativa (japonica cultivar-group)] >gi|34393541|dbj|BAC83139.1| unknown protein [Oryza sativa (japonica cultivar-group)] >gi|50508961|dbj|BAD31868.1| unknown protein [Oryza sativa (japonica cultivar-group)]
gw1.X.4574.1	2.465	1.735	2.013	6.439	10.67	unknown protein /
gw1.X.3876.1	13.29	11.78	12.61	19.84	27.47	putative RING zinc finger protein / similar to RING-H2 zinc finger protein ATL6 GB:AAD33584 from [Arabidopsis thaliana];supported by full-length cDNA: Ceres:4581.
grail3.0074005201	1.314	1.14	1.227	1.935	2.662	Calmodulin-binding protein / predicted by geneMarkHMM
gw1.66.431.1	3	2.749	2.691	4.189	5.667	B-type cyclin, putative / similar to B-type cyclin GI:849074 from [Nicotiana tabacum] ; supported by full-length cDNA: Ceres:104017.
gw1.XVIII.200.1	2.836	2.35	2.5	4.414	6.47	leucine-rich repeats containing protein / grr1 - Glycine max. EMBL:AF019910
gw1.I.2906.1	0.61	0.454	0.471	1.27	2.12	cytochrome p450 family / flavonoid 3 ,5'-hydroxylase, Campanula medium, PATCHX:D1003951
eugene3.00140825	0.748	0.584	0.649	1.158	1.827	serine/threonine protein kinase-like /
fgenesh4_pg.C_LG_VIII001390	0.57	0.466	0.505	0.839	1.229	putative selenocysteine methyltransferase / similar to selenocysteine methyltransferase GB:P56707 from [Astragalus bisulcatus];supported by full-length cDNA: Ceres:36591.
eugene3.01300038	5.952	5.017	5.51	8.23	11.31	Expressed protein / ; supported by full-length cDNA: Ceres: 14385.
eugene3.00140717	0.6	0.469	0.527	0.921	1.346	pectinesterase family / contains Pfam profile: PF01095 pectinesterase
estExt_fgenesh4_pg.C_LG_X1761	0.488	0.328	0.418	0.95	1.501	putative protein /
estExt_Genewise1_v1.C_LG_II1635	2.169	1.689	1.753	3.553	6.048	auxin regulated protein (IAA13) / GB:S58499;supported by full-length cDNA: Ceres:13741.
eugene3.00041226	0.785	0.674	0.697	1.057	1.582	ES43 like protein / ES43 protein - barley, PIR2:S44281;supported by full-length cDNA: Ceres:8278.
estExt_fgenesh4_pm.C_LG_I1290	4.021	3.199	3.395	5.378	8.15	E2, ubiquitin-conjugating enzyme, putative / similar to ubiquitin-conjugating enzyme GB:P35135 from [Lycopersicon esculentum]; supported by cDNA: gi_14326528_gb_AF385718.1_AF385718
estExt_fgenesh4_pm.C_LG_X0665	0.52	0.402	0.413	0.731	1.208	expressed protein / ; supported by cDNA: gi_15450718_gb_AY052727.1_
gw1.VIII.616.1	1.822	1.704	1.68	2.496	3.799	Expressed protein / ; supported by full-length cDNA: Ceres: 28790.
eugene3.00102158	2.193	1.925	1.899	3.038	4.891	patatin family / similar to patatin-like latex allergen [Hevea brasiliensis][PMID:10589016]; contains patatin domain PF01734
fgenesh4_pg.C_scaffold_123000018	0.874	0.656	0.589	1.844	3.949	unknown protein / predicted by genemarkHMM
eugene3.00090586	1.456	1.297	1.307	3.018	5.494	expressed protein / ;supported by full-length cDNA: Ceres:29905.
estExt_fgenesh4_pg.C_LG_II2594	1.59	1.331	1.363	2.929	5.266	unknown protein /
gw1.XIX.2934.1	1.343	0.971	1.11	2.986	5.945	putative protein / equilibrative nucleoside transporter 1, Homo sapiens, gb:NP_004946; supported by cDNA: gi_16518992
eugene3.00102348	0.414	0.378	0.371	1.018	2.079	CONSTANS B-box zinc finger family protein / predicted by genemark.hmm, contains Pfam profile:PF01760 CONSTANS family zinc finger
eugene3.00020735	22.27	19.52	17.7	37.42	63.63	amino acid carrier, putative / similar to amino acid carrier GI:3293031 from [Ricinus communis];supported by full-length cDNA: Ceres:15825.
[truncated: 1,017 more rows]

## Sheet: 0.01 Q list
Q value 0.01 cutoff gene list
Gene model
gw1.1081.8.1
estExt_fgenesh4_pg.C_LG_III1152
eugene3.15910003
gw1.II.1386.1
eugene3.00080724
fgenesh4_pg.C_scaffold_70000240
gw1.IV.3431.1
estExt_fgenesh4_pg.C_1180103
gw1.1047.1.1
eugene3.01200081
estExt_Genewise1_v1.C_LG_II2783
eugene3.00071004
grail3.0075003701
estExt_fgenesh4_pg.C_2080003
eugene3.10810001
eugene3.00130132
estExt_fgenesh4_pg.C_LG_XIII0304
eugene3.00070998
eugene3.00100099
gw1.II.4197.1
eugene3.00060073
estExt_Genewise1_v1.C_3990003
estExt_Genewise1_v1.C_LG_XII0103
fgenesh4_pg.C_LG_II001159
estExt_fgenesh4_pg.C_LG_X0149
fgenesh4_pg.C_LG_XIX000449
estExt_fgenesh4_pg.C_860139
eugene3.00140617
gw1.IX.4436.1
eugene3.00060405
eugene3.01630039
gw1.I.7661.1
grail3.0009037301
eugene3.00130596
eugene3.00031462
estExt_fgenesh4_pg.C_LG_I0450
gw1.XI.3260.1
eugene3.00091518
fgenesh4_pm.C_LG_XIV000298
estExt_fgenesh4_pm.C_LG_X0551
eugene3.00021295
fgenesh4_pg.C_LG_XIX001011
gw1.XIX.1633.1
grail3.0152002601
gw1.148.27.1
estExt_fgenesh4_pg.C_LG_I2215
gw1.III.120.1
gw1.107.230.1
eugene3.00060068
estExt_fgenesh4_pg.C_LG_VI1587
eugene3.00050761
gw1.127.114.1
eugene3.00060017
estExt_Genewise1_v1.C_LG_XIII1897
fgenesh4_pg.C_LG_XII000841
gw1.IV.463.1
grail3.0005041001
gw1.XV.397.1
grail3.1504000201
estExt_Genewise1_v1.C_LG_IX4802
grail3.0014003601
grail3.0071006401
grail3.4426000201
gw1.IX.4442.1
gw1.VIII.1375.1
eugene3.00020180
estExt_fgenesh4_pg.C_LG_XI1325
fgenesh4_pg.C_LG_IX000385
eugene3.00140117
eugene3.00071005
gw1.XVIII.2028.1
grail3.0006058601
eugene3.00121163
fgenesh4_pg.C_LG_XVIII000975
estExt_fgenesh4_pm.C_LG_VIII0822
grail3.0073007501
gw1.IX.4341.1
estExt_fgenesh4_pg.C_LG_XVI0018
eugene3.00160352
grail3.0022029401
gw1.V.1510.1
eugene3.00060770
eugene3.00131208
grail3.0143000901
fgenesh4_pg.C_scaffold_148000056
estExt_fgenesh4_pg.C_LG_XII0509
estExt_fgenesh4_pm.C_1480004
