# Supplementary material for: Genome-wide transcriptome analysis of the transition from primary to secondary stem development in Populus trichocarpa
Source: BMC Genomics. 2010 Mar 4;11:150. doi: 10.1186/1471-2164-11-150 (PMC2846914; doi:10.1186/1471-2164-11-150)
Supplement: Additional file 4 — Xylem maturation genes. IN5 and IN9 upregulated genes that overlap with initial xylem maturation zone (cryosections MX1: [42]) over expressed genes (log2 expression ratio >2). [file 1471-2164-11-150-S4.XLS]

## Sheet: Sheet3
Poplar gene model-Txn factors	Arabidopsis gene model	Arabidopsis Annotation
estExt_fgenesh4_kg.C_LG_III0056	AT1G15950.1	CCR1 (CINNAMOYL COA REDUCTASE 1)
estExt_fgenesh4_pg.C_1070077	AT4G27430.1	CIP7 (COP1-INTERACTING PROTEIN 7)
estExt_fgenesh4_pg.C_1700003	AT2G44160.1	MTHFR2 (METHYLENETETRAHYDROFOLATE REDUCTASE 2); methylenetetrahydrofolate reductase (NADPH)
estExt_fgenesh4_pg.C_1870020	AT5G45970.1	ARAC2 (RHO-RELATED PROTEIN FROM PLANTS 7); GTP binding
estExt_fgenesh4_pg.C_640203	AT4G28500.1	ANAC073 (Arabidopsis NAC domain containing protein 73); transcription factor
estExt_fgenesh4_pg.C_LG_I0941	AT3G61260.1	DNA-binding family protein / remorin family protein
estExt_fgenesh4_pg.C_LG_II1020	AT1G04820.1	TUA4 (tubulin alpha-4 chain)
estExt_fgenesh4_pg.C_LG_IV0803	AT1G65840.1	ATPAO4 (POLYAMINE OXIDASE 4); amine oxidase
estExt_fgenesh4_pg.C_LG_V0508	AT3G19150.1	ICK4/KRP6 (KIP-RELATED PROTEIN 6); cyclin binding / cyclin-dependent protein kinase inhibitor
estExt_fgenesh4_pg.C_LG_VI0426	AT2G41760.1	unknown protein
estExt_fgenesh4_pg.C_LG_VIII0293	AT2G37040.1	PAL1 (PHE AMMONIA LYASE 1); phenylalanine ammonia-lyase
estExt_fgenesh4_pg.C_LG_VIII0518	AT5G05960.1	protease inhibitor/seed storage/lipid transfer protein (LTP) family protein
estExt_fgenesh4_pg.C_LG_X0606	AT3G55390.1	integral membrane family protein
estExt_fgenesh4_pg.C_LG_X1673	AT3G55990.1	unknown protein
estExt_fgenesh4_pg.C_LG_X2023	AT2G37040.1	PAL1 (PHE AMMONIA LYASE 1); phenylalanine ammonia-lyase
estExt_fgenesh4_pg.C_LG_XIII0304	AT3G47510.1	unknown protein
estExt_fgenesh4_pg.C_LG_XIII0519	AT2G30490.1	ATC4H/C4H/CYP73A5 (CINNAMATE 4-HYDROXYLASE, CINNAMATE-4-HYDROXYLASE); trans-cinnamate 4-monooxygenase
estExt_fgenesh4_pg.C_LG_XIV0378	AT1G01430.1	unknown protein
estExt_fgenesh4_pg.C_LG_XV1114	AT5G07250.1	rhomboid family protein
estExt_fgenesh4_pg.C_LG_XVI0397	AT3G57690.1	AGP23/ATAGP23 (ARABINOGALACTAN-PROTEIN 23)
estExt_fgenesh4_pm.C_LG_I0969	AT4G13930.1	SHM4 (SERINE HYDROXYMETHYLTRANSFERASE 4); glycine hydroxymethyltransferase
estExt_fgenesh4_pm.C_LG_I1023	AT4G34050.1	caffeoyl-CoA 3-O-methyltransferase, putative
estExt_fgenesh4_pm.C_LG_II0164	AT1G75280.1	isoflavone reductase, putative
estExt_fgenesh4_pm.C_LG_IV0184	AT1G53035.1	unknown protein
estExt_fgenesh4_pm.C_LG_X1007	AT2G36290.1	hydrolase, alpha/beta fold family protein
estExt_fgenesh4_pm.C_LG_XI0311	AT1G61065.1	unknown protein
estExt_fgenesh4_pm.C_LG_XII0129	AT5G54160.1	ATOMT1 (O-METHYLTRANSFERASE 1)
estExt_fgenesh4_pm.C_LG_XIII0357	AT5G54690.1	GAUT12/IRX8/LGT6 (GALACTURONOSYLTRANSFERASE 12); polygalacturonate 4-alpha-galacturonosyltransferase/ transferase, transferring glycosyl groups / transferase, transferring hexosyl groups
estExt_fgenesh4_pm.C_LG_XIV0257	AT4G01850.1	MAT2/SAM-2 (S-adenosylmethionine synthetase 2); methionine adenosyltransferase
estExt_fgenesh4_pm.C_LG_XV0452	AT5G23750.1	remorin family protein
estExt_fgenesh4_pm.C_LG_XVI0471	AT3G56190.1	ALPHA-SNAP2 (ALPHA-SOLUBLE NSF ATTACHMENT PROTEIN); soluble NSF attachment protein
estExt_fgenesh4_pm.C_LG_XVIII0321	AT4G30460.1	glycine-rich protein
estExt_Genewise1_v1.C_1240136	AT3G15358.1	unknown protein
estExt_Genewise1_v1.C_1290161	AT5G15630.1	COBL4/IRX6 (COBRA-LIKE4)
estExt_Genewise1_v1.C_280159	AT1G19170.1	glycoside hydrolase family 28 protein / polygalacturonase (pectinase) family protein
estExt_Genewise1_v1.C_LG_I2969	AT3G01810.1	unknown protein
estExt_Genewise1_v1.C_LG_I4958	AT3G15050.1	IQD10 (IQ-domain 10); calmodulin binding
estExt_Genewise1_v1.C_LG_I6151	AT1G55760.1	BTB/POZ domain-containing protein
estExt_Genewise1_v1.C_LG_I7084	AT5G13810.1	glutaredoxin family protein
estExt_Genewise1_v1.C_LG_II1635	AT1G04100.1	IAA10 (indoleacetic acid-induced protein 10); transcription factor
estExt_Genewise1_v1.C_LG_III1804	AT2G35020.1	UTP--glucose-1-phosphate uridylyltransferase family protein
estExt_Genewise1_v1.C_LG_IV3834	AT5G52510.1	scarecrow-like transcription factor 8 (SCL8)
estExt_Genewise1_v1.C_LG_IX2359	AT3G19450.1	CAD4 (CINNAMYL ALCOHOL DEHYDROGENASE 4); cinnamyl-alcohol dehydrogenase
estExt_Genewise1_v1.C_LG_IX4802	AT5G60490.1	FLA12 (fasciclin-like arabinogalactan-protein 12)
estExt_Genewise1_v1.C_LG_VI1322	AT4G17220.1	ATMAP70-5 (microtubule-associated proteins 70-5); microtubule binding
estExt_Genewise1_v1.C_LG_VI2502	AT5G19530.1	ACL5 (ACAULIS 5)
estExt_Genewise1_v1.C_LG_VII0868	AT2G31570.1	ATGPX2 (GLUTATHIONE PEROXIDASE 2); glutathione peroxidase
estExt_Genewise1_v1.C_LG_VIII0614	AT1G71070.1	glycosyltransferase family 14 protein / core-2/I-branching enzyme family protein
estExt_Genewise1_v1.C_LG_X0543	AT3G16920.1	chitinase
estExt_Genewise1_v1.C_LG_X3745	AT3G14230.1	RAP2.2; DNA binding / transcription factor
estExt_Genewise1_v1.C_LG_XI2954	AT5G55970.1	zinc finger (C3HC4-type RING finger) family protein
estExt_Genewise1_v1.C_LG_XII0103	AT5G60490.1	FLA12 (fasciclin-like arabinogalactan-protein 12)
estExt_Genewise1_v1.C_LG_XII0499	AT5G60490.1	FLA12 (fasciclin-like arabinogalactan-protein 12)
estExt_Genewise1_v1.C_LG_XIII0489	AT3G17390.1	MTO3 (S-adenosylmethionine synthase 3); methionine adenosyltransferase
estExt_Genewise1_v1.C_LG_XIX1125	AT5G17920.1	ATCIMS (COBALAMIN-INDEPENDENT METHIONINE SYNTHASE); 5-methyltetrahydropteroyltriglutamate-homocysteine S-methyltransferase/ methionine synthase
estExt_Genewise1_v1.C_LG_XVIII1736	AT5G11090.1	serine-rich protein-related
eugene3.00002479	AT2G32720.1	B5
eugene3.00002636	AT5G44030.1	CESA4 (CELLULOSE SYNTHASE 4); transferase, transferring glycosyl groups
eugene3.00021566	AT3G61660.1	unknown protein
eugene3.00031532	AT5G48930.1	transferase family protein
eugene3.00040233	AT4G21620.1	glycine-rich protein
eugene3.00050506	AT5G67210.1	nucleic acid binding / pancreatic ribonuclease
eugene3.00061340	AT4G30460.1	glycine-rich protein
eugene3.00061618	AT5G11890.1	unknown protein
eugene3.00071275	AT1G22680.1	unknown protein
eugene3.00091201	AT1G07240.1	UDP-glucoronosyl/UDP-glucosyl transferase family protein
eugene3.00091518	AT5G60490.1	FLA12 (fasciclin-like arabinogalactan-protein 12)
eugene3.00100691	AT3G23090.1	unknown protein
eugene3.00101013	AT2G01660.1	33 kDa secretory protein-related
eugene3.00102021	AT1G12810.1	proline-rich family protein
eugene3.00110990	AT5G54240.1	unknown protein
eugene3.00130596	AT1G55530.1	zinc finger (C3HC4-type RING finger) family protein
eugene3.00131208	AT5G60490.1	FLA12 (fasciclin-like arabinogalactan-protein 12)
eugene3.00151077	AT5G60490.1	FLA12 (fasciclin-like arabinogalactan-protein 12)
eugene3.00160024	AT4G16400.1
eugene3.00160970	AT2G37750.1	unknown protein
eugene3.00180800	AT2G18960.1	AHA1 (ARABIDOPSIS H+ ATPASE 1); ATPase
eugene3.00660176	AT1G08320.1	bZIP family transcription factor
eugene3.01930007	AT5G24870.1	zinc finger (C3HC4-type RING finger) family protein
eugene3.45440001	AT1G57800.1	VIM5 (VARIANT IN METHYLATION 5); protein binding / zinc ion binding
fgenesh4_pg.C_LG_II000045	AT1G20850.1	XCP2 (XYLEM CYSTEINE PEPTIDASE 2); cysteine-type peptidase/ peptidase
fgenesh4_pg.C_LG_V000057	AT5G64030.1	dehydration-responsive protein-related
grail3.0001068602	AT1G10200.1	WLIM1; transcription factor
grail3.0001137701	AT2G28110.1	FRA8 (FRAGILE FIBER8); transferase
grail3.0003030701	AT1G03900.1	ATNAP4 (ARABIDOPSIS THALIANA NON-INTRINSIC ABC PROTEIN 4)
grail3.0005008601	AT5G62860.1	F-box family protein-related
grail3.0005018801	AT4G24760.1
grail3.0008017001	AT1G27440.1	GUT2; catalytic
grail3.0008049401	AT5G12250.1	TUB6 (BETA-6 TUBULIN)
grail3.0009037301
grail3.0010018301	AT3G47510.1	unknown protein
grail3.0011026401	AT4G09890.1	unknown protein
grail3.0016041001
grail3.0025018302	AT5G01360.1	unknown protein
grail3.0031016901	AT5G60490.1	FLA12 (fasciclin-like arabinogalactan-protein 12)
grail3.0035024401	AT2G46225.1	ABIL1 (ABI-1-LIKE 1)
grail3.0040020301	AT1G47410.1	unknown protein
grail3.0050014702	AT4G01850.1	MAT2/SAM-2 (S-adenosylmethionine synthetase 2); methionine adenosyltransferase
grail3.0054000101	AT2G34410.1	O-acetyltransferase family protein
grail3.0057011701	AT4G36220.1	FAH1 (FERULATE-5-HYDROXYLASE 1); ferulate 5-hydroxylase
grail3.0059003902	AT5G39785.1	structural constituent of ribosome
grail3.0075000401	AT5G24660.1	unknown protein
grail3.0100002702	AT1G51680.1	4CL1 (4-COUMARATE:COA LIGASE 1); 4-coumarate-CoA ligase
grail3.0101004601	AT2G32190.1
grail3.0126008001	AT3G19570.2	unknown protein
grail3.0140003901	AT3G13275.1	unknown protein
grail3.0148001201	AT2G32850.1	protein kinase family protein
grail3.0152000301	AT3G20860.1	ATNEK5; kinase
grail3.0194001601	AT4G16380.2	metal ion binding
grail3.1564000301	AT1G49470.1
gw1.117.146.1	AT2G03200.1	aspartyl protease family protein
gw1.130.90.1	AT1G49570.1	peroxidase, putative
gw1.142.87.1	AT4G32480.1
gw1.40.461.1	AT1G19300.1	GATL1/GLZ1/PARVUS (GALACTURONOSYLTRANSFERASE-LIKE 1); polygalacturonate 4-alpha-galacturonosyltransferase/ transferase, transferring glycosyl groups / transferase, transferring hexosyl groups
gw1.41.566.1	AT1G33800.1	unknown protein
gw1.I.2205.1	AT2G40270.2	protein kinase family protein
gw1.I.6458.1	AT4G08810.1	SUB1 (short under blue light 1)
gw1.I.9118.1	AT1G33720.1	CYP76C6 (cytochrome P450, family 76, subfamily C, polypeptide 6); oxygen binding
gw1.II.1498.1	AT1G47200.1	WPP2 (WPP domain protein 2)
gw1.II.3414.1	AT3G04810.1	ATNEK2; kinase
gw1.III.861.1	AT4G22680.1	MYB85 (myb domain protein 85); DNA binding / transcription factor
gw1.V.888.1	AT5G43150.1	unknown protein
gw1.VIII.1397.1	AT2G40320.1	unknown protein
gw1.X.1601.1	AT2G40320.1	unknown protein
gw1.X.1741.1	AT2G40120.1	protein kinase family protein
gw1.X.2924.1	AT3G52790.1	peptidoglycan-binding LysM domain-containing protein
gw1.XIII.2262.1	AT3G45400.1	exostosin family protein
gw1.XIV.1704.1	AT3G61750.1	auxin-responsive protein -related
gw1.XV.1486.1	AT1G27500.1	kinesin light chain-related
gw1.XVIII.2006.1	AT5G10770.1	chloroplast nucleoid DNA-binding protein, putative
