# Supplementary material for: Genome-wide transcriptome analysis of the transition from primary to secondary stem development in Populus trichocarpa
Source: BMC Genomics. 2010 Mar 4;11:150. doi: 10.1186/1471-2164-11-150 (PMC2846914; doi:10.1186/1471-2164-11-150)
Supplement: Additional file 5 — Differentially expressed Populus trichocarpa transcription regulators. Gene order as in the Figure 4(B) cluster diagram. [file 1471-2164-11-150-S5.XLS]

## Sheet: Sheet1
Systematic Name	Closest hit
fgenesh4_pg.C_LG_II001514	WRKY family transcription factor / contains Pfam profile: PF03106 WRKY DNA -binding domain ; supported by cDNA: gi_15028172_gb_AY045909.1_
gw1.I.9165.1	DRE binding protein (DREB1A) / identical to DREB1A GI:3738224 from [Arabidopsis thaliana]; supported by full-length cDNA: gi_3738223
grail3.2022000101	putative protein / different hypothetical proteins - different species
estExt_fgenesh4_pg.C_LG_IV0491	ethylene responsive element binding factor 9 / identical to ERF domain protein 9 GI:11414988 from [Arabidopsis thaliana]
estExt_fgenesh4_pg.C_LG_XIV0332	WRKY family transcription factor / contains Pfam profile: PF03106 WRKY DNA -binding domain ; supported by cDNA: gi_15028172_gb_AY045909.1_
estExt_Genewise1_v1.C_LG_II1285	putative AP2 domain transcription factor / ; supported by cDNA: gi_18491272
eugene3.01070019	ethylene responsive element binding factor 4 (AtERF4) / identical to ethylene responsive element binding factor 4 SP:O80340 from [Arabidopsis thaliana] ;supported by full-length cDNA: Ceres:22775.
gw1.V.2143.1	homeodomain - like protein / several homeodomain transcription factors; supported by cDNA: gi_15081750_gb_AY048268.1_
estExt_fgenesh4_pm.C_LG_XII0386	auxin response transcription factor (ARF1) / identical to auxin response factor 1 GI:2245378 from [Arabidopsis thaliana]; supported by cDNA: gi_2245377_gb_U83245.1_ATU83245
grail3.0014007501	ethylene responsive element binding factor 4 (AtERF4) / identical to ethylene responsive element binding factor 4 SP:O80340 from [Arabidopsis thaliana] ;supported by full-length cDNA: Ceres:22775.
gw1.40.903.1	WRKY family transcription factor / identical to WRKY DNA-binding protein 15 GI:13506742 from [Arabidopsis thaliana] ; supported by cDNA: gi_13506742_gb_AF224704.1_AF224704
gw1.I.8521.1	auxin response transcription factor (ARF9) / identical to auxin response factor 9 GI:4580575 from [Arabidopsis thaliana]; supported by cDNA: gi_4580574_gb_AF082176.1_AF082176
grail3.0020003201	ethylene-responsive transcriptional coactivator, putative / similar to GB:AAD46402 from [Lycopersicon esculentum] (Plant J. 18 (6), 589-600 (1999));supported by full-length cDNA: Ceres:158734.
grail3.0074009801	lateral root primordia (LRP1) /
gw1.145.134.1	putative protein / hypothetical protein F20O9.190 - Arabidopsis thaliana,PIR2:T04621
gw1.87.10.1	expressed protein / ;supported by full-length cDNA: Ceres:97343.
estExt_Genewise1_v1.C_LG_XI3994	putative protein / Arabidopsis thaliana nap gene,PID:e1234813
gw1.XIX.1847.1	transcription factor TINY, putative / similar to TINY GB:CAA64359
gw1.XIX.1883.1	MADS-box protein / identical to GB:AAC49085 GI:862650 from [Arabidopsis thaliana] (Plant Cell 7 (8), 1259-1269 (1995)); supported by cDNA: gi_862649
estExt_fgenesh4_pm.C_LG_X0729	putative CCCH-type zinc finger protein / also an ankyrin-repeat protein; supported by cDNA: gi_20260233
eugene3.00041072	expressed protein / ;supported by full-length cDNA: Ceres:14583.
estExt_Genewise1_v1.C_LG_II1370	bHLH protein / contains helix-loop-helix DNA binding motif
eugene3.00091367	zinc finger protein Zat12 / ;supported by full-length cDNA: Ceres:40576.
grail3.0092008201	WRKY family transcription factor / contains Pfam profile: PF03106 WRKY DNA -binding domain;; supported by cDNA: gi_21105638
gw1.V.3738.1	BEL1-like homeobox 4 protein (BLH4) / ; supported by cDNA: gi_13877512_gb_AF353092.1_AF353092
gw1.VII.2902.1	TINY-like protein /
fgenesh4_pg.C_LG_IV000564	expressed protein / ;supported by full-length cDNA: Ceres:20907,gi:17227171; supported by cDNA: gi_17227171
gw1.127.114.1	myb family transcription factor / similar to myb DNA-binding protein GI:1020155 from [Arabidopsis thaliana]; supported by full-length cDNA: Ceres: 154343.
estExt_Genewise1_v1.C_1240186	putative squamosa-promoter binding protein / ;supported by full-length cDNA: Ceres:10375.
fgenesh4_pm.C_LG_I001083	putative transcription factor / similar to transcription factor SF3 (pir|IS37656); similar to ESTs gb|T42207, gb|N37716, and emb|Z17491;supported by full-length cDNA: Ceres:148790.
estExt_fgenesh4_pg.C_LG_IX0442	ES43 like protein / ES43 protein - barley, PIR2:S44281;supported by full-length cDNA: Ceres:8278.
estExt_fgenesh4_pg.C_400321	AP2 domain protein RAP2.1 / identical to AP2 domain containing protein RAP2.1 GI:2281627 from [Arabidopsis thaliana];supported by full-length cDNA: Ceres:28451.
fgenesh4_pg.C_LG_IX000628	abscisic acid responsive elements-binding factor(ABF3) / identical to abscisic acid responsive elements-binding factor (ABF3) GI:6739280 from [Arabidopsis thaliana]; supported by cDNA: gi_15451049_gb_AY054605.1_
eugene3.00140963	bHLH protein / contains helix-loop-helix DNA binding motif
grail3.0028014001
estExt_Genewise1_v1.C_LG_VII0556	ethylene responsive element binding factor 8 / identical to ERF transcription factor8 GI:10567108 from [Arabidopsis thaliana]; supported by cDNA: gi_10567107_dbj_AB036884.1_AB036884
gw1.IX.4341.1	Myb family transcription factor / contains PFAM profile: myb DNA binding domain PF00249; supported by cDNA: gi_9864078_gb_AF272733.1_AF272733
eugene3.00040340	expressed protein / ; supported by cDNA: gi_15215801_gb_AY050430.1_
gw1.15270.1.1	hypothetical protein / similar to GRAB1 protein GB:CAA09371 [Triticum sp.]
gw1.IV.3037.1	putative squamosa-promoter binding protein / ;supported by full-length cDNA: Ceres:10375.
gw1.VII.2124.1	CCAAT-binding transcription factor subunit A(CBF-A) /
fgenesh4_pg.C_LG_VIII000301	transcription factor-like protein / Arabidopsis thaliana auxin response factor 4 (ARF4) - Arabidopsis thaliana, PID:g4102598; supported by cDNA: gi_16604694_gb_AY059792.1_
eugene3.00050936	myb family trnscription factor / similar to myb-like protein GI:6979341 from [Oryza sativa];supported by full-length cDNA: Ceres:267121.
estExt_Genewise1_v1.C_LG_XIV0633	salt-tolerance zinc finger protein / identical to salt-tolerance zinc finger protein GB:CAA64820 GI:1565227 from [Arabidopsis thaliana]; supported by cDNA: gi_14334649_gb_AY034998.1_
eugene3.00080677	AP2 domain transcription factor / ; supported by full-length cDNA: Ceres: 115358.
gw1.70.184.1	bHLH protein / similar to A. thaliana putative protein F6I18.110, GenBank accession number 2980768;supported by full-length cDNA: Ceres:4346.
fgenesh4_pg.C_scaffold_124000070	ethylene responsive element binding factor 4 (AtERF4) / identical to ethylene responsive element binding factor 4 SP:O80340 from [Arabidopsis thaliana] ;supported by full-length cDNA: Ceres:22775.
eugene3.00110226	myb family transcription factor / similar to myb homolog (CPC) GI:2346966 from [Arabidopsis thaliana]
gw1.VI.1846.1	DRE binding protein / similar to DREB1B GI:3738226 from [Arabidopsis thaliana]
grail3.0022029401	putative C2H2-type zinc finger protein / likely a nucleic acid binding protein
fgenesh4_pg.C_scaffold_86000002
eugene3.00061922	ethylene-responsive element - like protein / ethylene-responsive element binding protein homolog, Stylosanthes hamata, EMBL:U91857; supported by cDNA: gi_15010715_gb_AY045659.1_
estExt_Genewise1_v1.C_LG_X3745	AP2 domain protein RAP2.12 / identical to AP2 domain containing protein GI:2281649 from [Arabidopsis thaliana];supported by full-length cDNA: Ceres:42960.
grail3.0001068602	putative transcription factor / similar to transcription factor SF3 (pir|IS37656); similar to ESTs gb|T42207, gb|N37716, and emb|Z17491;supported by full-length cDNA: Ceres:148790.
estExt_Genewise1_v1.C_LG_II2783	WRKY family transcription factor / contains Pfam profile: PF03106 WRKY DNA -binding domain; supported by full-length cDNA: Ceres: 42237.
fgenesh4_pm.C_scaffold_123000043	hypothetical protein / similar to hypothetical protein GI:6553940 from [Arabidopsis thaliana]
gw1.V.3062.1	CCAAT-binding transcription factor subunit A(CBF-A) /
estExt_fgenesh4_pm.C_1240032	ethylene-responsive element binding factor 12(AtERF12) / identical to ERF domain protein12(AtERF12) GI:15207791 from [Arabidopsis thaliana]; supported by cDNA: gi_20466663
estExt_Genewise1_v1.C_3990003	ethylene-responsive element binding factor(AtERF6) / identical to AtERF6 GI:3298497 from [Arabidopsis thaliana]; supported by cDNA: gi_3298497_dbj_AB013301.1_AB013301
fgenesh4_pg.C_scaffold_28000268	unknown protein / predicted by genscan, est match
fgenesh4_pg.C_LG_XII000775	bHLH protein /
fgenesh4_pg.C_scaffold_163000062
gw1.XV.129.1	NAC2-like protein / NAC2 - Arabidopsis thaliana, EMBL:AF201456; supported by cDNA: gi_16604578_gb_AY059734.1_
gw1.XII.210.1	NAC domain containing protein, putative / similar to NAC1 GB:AAF68626 GI:7716952 from [Medicago truncatula]
gw1.XIV.2316.1	bZIP family transcription factor / similar to common plant regulatory factor 6 GI:9650826 from [Petroselinum crispum]; supported by cDNA: gi_15278039_gb_AF400620.1_AF400620
gw1.VIII.894.1	hypothetical protein / predicted by genemark.hmm
gw1.125.100.1	transcription factor TINY /
grail3.0014014001	putative jasmonic acid regulatory protein / similar to jasmonic acid 2 GB:AAF04915 from [Lycopersicon esculentum]; supported by cDNA: gi_12060425_dbj_AB049071.1_AB049071
eugene3.00101287	bZIP family transcription factor / contains Pfam profile: PF00170 bZIP transcription factor; supported by cDNA: gi_12083267
gw1.III.27.1	myb family transcription factor / similar to myb-related DNA-binding protein GI:1020155 from [Arabidopsis thaliana]; supported by cDNA: gi_3941419_gb_AF062864.1_AF062864
eugene3.00151142	putative protein / ARR2 protein - Arabidopsis thaliana, EMBL:AB016472
gw1.IV.3044.1	Dof zinc finger protein / Dof zinc finger protein, Oryza sativa, EMBL:AB028129
gw1.XIV.2445.1	putative AP2 domain transcription factor / ; supported by cDNA: gi_18491272
fgenesh4_pg.C_scaffold_86000001
gw1.IX.2754.1	bHLH protein / symbiotic ammonium transporter SAT1, Glycine max., AF069738; supported by cDNA: gi_20127021
gw1.5929.2.1	transcription factor TINY /
gw1.V.3010.1	bZIP transcription factor, TGA1 / ;supported by full-length cDNA: Ceres:31032.
estExt_Genewise1_v1.C_LG_IV0118	recombination signal sequence recognition protein, putative / similar to recombination signal sequence recognition protein (SSRP1) SP:Q08943 [Mus musculus]; supported by cDNA: gi_217852_dbj_D13491.1_ATHHMGP
estExt_Genewise1_v1.C_LG_VII3388	G-box-binding factor 1 / ; supported by cDNA: gi_15450987_gb_AY054574.1_
eugene3.00061670	putative CCCH-type zinc finger protein / ;supported by full-length cDNA: Ceres:101255.
grail3.0007007902	nucleic acid binding protein - like / nucleic acid binding protein, Oryza sativa, PIR:T02745;supported by full-length cDNA: Ceres:32443.
grail3.0161002301	bHLH protein / similar to GP|2262147|AC002330
estExt_Genewise1_v1.C_1400026	WRKY family transcription factor / contains Pfam profile: PF03106 WRKY DNA -binding domain; supported by cDNA: gi_15991723
grail3.0024024401	bZIP transcription factor, HBP-1b homolog / sp|P43273; supported by cDNA: gi_217826_dbj_D10042.1_ATHAHBP1B
estExt_Genewise1_v1.C_LG_I7833	NAM-like protein / hypothetical protein SENU5, senescence up-regulated - Lycopersicon esculentum, EMBL:Z75524; supported by cDNA: gi_14326559_gb_AF385734.1_AF385734
estExt_fgenesh4_pg.C_LG_VIII0451	Dof zinc finger protein / ; supported by cDNA: gi_5059397_gb_AF155818.1_AF155818
estExt_Genewise1_v1.C_LG_XI1484	receptor like protein (fragment) / ES43 protein, barley, PIR2:S44281
estExt_fgenesh4_pg.C_LG_XIV0468	putative protein / contains similarity to two-component response regulator protein; supported by cDNA: gi_10281005_dbj_AB046955.1_AB046955
grail3.0008056401	MADS-box protein / MADS-box protein AGL14, Arabidopsis thaliana, gb:U20184; supported by cDNA: gi_11545542_gb_AF312664.1_AF312664
gw1.XIV.3795.1	CCAAT-binding transcription factor subunit A(CBF-A) /
estExt_fgenesh4_pg.C_LG_XVI0272	bZIP transcription factor, HBP-1b homolog / sp|P43273; supported by cDNA: gi_217826_dbj_D10042.1_ATHAHBP1B
estExt_fgenesh4_pg.C_LG_III0436	HD-Zip transcription factor, Athb-9 / identical to HD-Zip protein GB:CAA71854 GI:2145358 from [Arabidopsis thaliana]
estExt_Genewise1_v1.C_LG_IX3294	putative CCCH-type zinc finger protein / also an ankyrin-repeat protein; supported by cDNA: gi_14335105_gb_AY037232.1_
estExt_Genewise1_v1.C_LG_XIV1660	hypothetical protein / predicted by genemark.hmm
gw1.VIII.1989.1	DNA binding protein MybSt1, putative / similar to DNA binding protein MybSt1 GI:7705206 from [Solanum tuberosum]
eugene3.00080656	putative protein / similar to unknown protein (gb|AAF01512.1); supported by cDNA: gi_15010667_gb_AY045635.1_
estExt_Genewise1_v1.C_LG_I4397	ethylene responsive element binding factor 3 (AtERF3) / identical to ethylene responsive element binding factor 3 GI:3434971 from (Arabidopsis thaliana); supported by cDNA: gi_3434970_dbj_AB008105.1_AB008105
estExt_Genewise1_v1.C_660759	HD-Zip transcription factor / similar to HD-Zip protein GI:2145356 from [Arabidopsis thaliana]; supported by cDNA: gi_16974580_gb_AY060556.1_
estExt_fgenesh4_pg.C_LG_XII0887	putative protein / contains similarity to unknown protein (pir||T06706)
grail3.0029010501	unknown protein /
eugene3.00030654	expressed protein / similar to hypothetical protein GB:AAF25968 GI:6714272 from [Arabidopsis thaliana];supported by full-length cDNA: Ceres:206224.
gw1.VII.3291.1	BEL1-like homeobox 4 protein (BLH4) / ; supported by cDNA: gi_13877512_gb_AF353092.1_AF353092
estExt_fgenesh4_pg.C_290211	expressed protein / similar to hypothetical protein GB:AAF25968 GI:6714272 from [Arabidopsis thaliana];supported by full-length cDNA: Ceres:206224.
eugene3.00020634	Tub family protein, putative / contains Pfam profile: PF01167: Tub family
estExt_Genewise1_v1.C_LG_XVIII0752	putative CCCH-type zinc finger protein / ;supported by full-length cDNA: Ceres:101255.
estExt_fgenesh4_pm.C_LG_XIII0424	expressed protein / ;supported by full-length cDNA: Ceres:96705.
gw1.118.79.1	NAM (no apical meristem) - like protein /
grail3.0002064402	auxin response transcription factor / identical to transcription factor GI:2961085 from [Arabidopsis thaliana]; supported by cDNA: gi_2982221_gb_AF037229.1_AF037229
fgenesh4_pm.C_LG_IV000364	putative HMG protein / ; supported by full-length cDNA: Ceres: 113582.
fgenesh4_pg.C_LG_XVIII000250	HD-Zip transcription factor, Revoluta/Interfascicular fiberless 1 / ; supported by cDNA: gi_6524952_gb_AF188994.1_AF188994
gw1.VII.1686.1	homeodomain transcription factor (ATHB-6) / ; supported by cDNA: gi_16974586_gb_AY060569.1_
grail3.0003001802	splicing factor U2AF small subunit, putative / U2 snRNP auxiliary factor, small subunit; supported by cDNA: gi_15723292_gb_AF409140.1_AF409140
estExt_Genewise1_v1.C_LG_V0549	NAM(no apical meristem) protein, putative / similar to NAM protein GI:6066595 from [Petunia hybrida]; supported by cDNA: gi_13605664_gb_AF361813.1_AF361813
gw1.IX.4748.1	HD-Zip transcription factor, Athb-9 / identical to HD-Zip protein GB:CAA71854 GI:2145358 from [Arabidopsis thaliana]
estExt_fgenesh4_pg.C_LG_XVII0012	hypothetical protein / predicted by genefinder
estExt_fgenesh4_pm.C_LG_IV0339	Zinc finger protein CONSTANS-LIKE 2 (COL2) / identical to putative flowering-time gene CONSTANS (COL2) GB:AAB67879 GI:1507699 SP:Q96502 (Arabidopsis thaliana);supported by full-length cDNA: Ceres:949.
estExt_fgenesh4_pm.C_LG_II0415	bZIP transcription factor, bZIP50 / similar to transcription factor GI:304113 from [Arabidopsis thaliana]; supported by cDNA: gi_16209662_gb_AY057596.1_
grail3.0022035801	putative CCAAT-box binding trancription factor / ; supported by cDNA: gi_17979252
estExt_Genewise1_v1.C_LG_V2675	homeodomain transcription factor (ATHB-6) / ; supported by cDNA: gi_16974586_gb_AY060569.1_
estExt_fgenesh4_pm.C_2010006	putative protein /
grail3.0041007901	unknown protein / ; supported by cDNA: gi_19423971
fgenesh4_pm.C_LG_VIII000613	putative C2H2-type zinc finger protein / contains Pfam profile: Zinc finger, C2H2 type (3 predicted zinc fingers); C-term similar to C-term of hypothetical proteins: GB:S48856 [Solanum tuberosum], GB:AAC18941 [Zea mays]
eugene3.00640055	myb-related protein CAPRICE (CPC) / identical to myb-related protein CAPRICE (CPC) GI:2346965 from [Arabidopsis thaliana]; supported by cDNA: gi_2346965_dbj_AB004871.1_AB004871
grail3.0003092401	MADS-box protein / ; supported by cDNA: gi_3719214_gb_AF005158.1_AF005158
gw1.XIV.3705.1	WRKY family transcription factor (ZAP1) / identical to ZAP1 GI:1064883 from [Arabidopsis thaliana]; contains Pfam profile: PF03106 WRKY DNA -binding domain; supported by cDNA: gi_17064149
gw1.123.49.1	Zinc finger protein CONSTANS-LIKE 2 (COL2) / identical to putative flowering-time gene CONSTANS (COL2) GB:AAB67879 GI:1507699 SP:Q96502 (Arabidopsis thaliana);supported by full-length cDNA: Ceres:949.
eugene3.00031610	bZIP protein /
grail3.0016021101	putative transcription factor / Similar to Schizosaccharomyces CCAAT-binding factor (gb|U88525). EST gb|T04310 comes from this gene;supported by full-length cDNA: Ceres:1911.
gw1.XII.509.1	Dof zinc finger protein / similar to zinc finger protein OBP4 gi:5059396 from [Arabidopsis thaliana]; EMBL:AF155817;supported by full-length cDNA: Ceres:19080.
eugene3.00030336	hypothetical protein / predicted by genemark.hmm
gw1.I.1006.1	I-box binding factor - like protein / I-box binding factor, Lycopersicon esculentum, EMBL:LES243339
estExt_fgenesh4_pg.C_LG_VI0537	WRKY family transcription factor / contains Pfam profile: PF03106 WRKY DNA -binding domain
eugene3.00181144	Expressed protein / ; supported by cDNA: gi_14190492_gb_AF380646.1_AF380646
grail3.0091010901	bHLH protein / similar to unknown protein (pir||B71406);supported by full-length cDNA: Ceres:22343.
gw1.II.933.1	putative protein / contains similarity to MYB family transcription factor
estExt_Genewise1_v1.C_LG_VI0997	bZIP protein HY5 / identical to HY5 protein GI:2251085 from [Arabidopsis thaliana]
fgenesh4_pm.C_LG_VI000634	AP2 domain transcription factor, putative / similar to AP2 domain transcription factor GI:4567204 from [Arabidopsis thaliana]; supported by cDNA: gi_12083251
estExt_Genewise1_v1.C_LG_XII1294	putative CCCH-type zinc finger protein / also an ankyrin-repeat protein; supported by cDNA: gi_20260233
eugene3.00050503	TINY-like protein /
estExt_Genewise1_v1.C_LG_VII0041	homeobox protein HAT22 / ;supported by full-length cDNA: Ceres:36691.
estExt_fgenesh4_pg.C_640203	similar to NAM protein, putative / temporary automated functional assignment
estExt_fgenesh4_pg.C_700041	WRKY family transcription factor / similar to elicitor response element binding protein WRKY3 isolog GB:AAB63078 [Arabidopsis thaliana]; supported by cDNA: gi_15450756_gb_AY053420.1_
grail3.0054008101	putative protein / similar to unknown protein (gb|AAB60912.1); supported by cDNA: gi_17484099
gw1.XIII.1510.1	bHLH protein / similar to A. thaliana putative protein F6I18.110, GenBank accession number 2980768;supported by full-length cDNA: Ceres:4346.
estExt_Genewise1_v1.C_LG_II1635	auxin regulated protein (IAA13) / GB:S58499;supported by full-length cDNA: Ceres:13741.
eugene3.00041226	ES43 like protein / ES43 protein - barley, PIR2:S44281;supported by full-length cDNA: Ceres:8278.
estExt_fgenesh4_pm.C_LG_VI0713	HD-Zip transcription factor, Revoluta/Interfascicular fiberless 1 / ; supported by cDNA: gi_6524952_gb_AF188994.1_AF188994
grail3.0040013502	putative NAM (no apical meristem)-like protein / ; supported by cDNA: gi_15294215_gb_AF410299.1_AF410299
fgenesh4_pg.C_LG_XII001270	myb family transcription factor / similar to myb DNA-binding protein GI:1020155 from [Arabidopsis thaliana]; supported by full-length cDNA: Ceres: 154343.
estExt_fgenesh4_pg.C_LG_IX1149	I-box binding factor - like protein / I-box binding factor, Lycopersicon esculentum, EMBL:LES243339
gw1.XIV.1147.1	LIM domain protein, putative / similar to LIM domain protein PLIM-2 GB:AAD15745 GI:4321401 from [Helianthus annuus]
gw1.VII.1879.1	AP2 domain protein RAP2.4 / identical to AP2 domain containing protein GI:2281633 from [Arabidopsis thaliana]; supported by cDNA: gi_13877778_gb_AF370152.1_AF370152
estExt_Genewise1_v1.C_LG_V5017	bZIP transcription factor, bZIP50 / similar to transcription factor GI:304113 from [Arabidopsis thaliana]; supported by cDNA: gi_16209662_gb_AY057596.1_
estExt_fgenesh4_pg.C_LG_II0076	homeodomain - like protein / several homeodomain transcription factors; supported by cDNA: gi_15081750_gb_AY048268.1_
eugene3.00160499	heat shock transcription factor, putative / similar to heat shock transcription factor 5 GI:662931 from [Glycine max]
eugene3.00010940	heat shock transcription factor - like protein / heat shock transcription factor HSF29, Glycine max, PIR2:S59541; supported by cDNA: gi_20260613
estExt_fgenesh4_pg.C_570205	expressed protein / ;supported by full-length cDNA: Ceres:33367.
eugene3.00012166	unknown protein /
gw1.XV.660.1	Dof zinc finger protein / similar to zinc finger protein OBP4 gi:5059396 from [Arabidopsis thaliana]; EMBL:AF155817;supported by full-length cDNA: Ceres:19080.
fgenesh4_pg.C_LG_VI001544	putative heat shock transcription factor /
gw1.3296.2.1	putative zinc finger protein / similar to CCCH zinc finger protein C3H-3 GB:AAD24209 from [Xenopus laevis]
eugene3.01570047	phytochrome-associated protein PAP2 / ; supported by cDNA: gi_12083213_gb_AF332402.1_AF332402
grail3.0049028801	putative protein / contains similarity to I-box binding factor
estExt_Genewise1_v1.C_LG_X1278	transfactor, putative / similar to transfactor GI:4519671 from [Nicotiana tabacum]; supported by cDNA: gi_15010721_gb_AY045662.1_
grail3.0061005101	auxin-induced protein homolog / auxin-induced protein IAA20 - Arabidopsis thaliana, PIR:T02188
estExt_Genewise1_v1.C_LG_XIX0919	expressed protein / similar to hypothetical protein GB:AAF25968 GI:6714272 from [Arabidopsis thaliana];supported by full-length cDNA: Ceres:206224.
grail3.0022016501	putative protein / contains similarity to I-box binding factor
estExt_Genewise1_v1.C_LG_V4715	homeodomain transcription factor (ATHB-6) / ; supported by cDNA: gi_16974586_gb_AY060569.1_
eugene3.02630001	putative protein / contains similarity to ethylene responsive element binding factor;supported by full-length cDNA: Ceres:2347.
estExt_Genewise1_v1.C_LG_IV2935	auxin response transcription factor 3 (ETTIN/ARF3) / identical to ETTIN GB:AF007788 from [Arabidopsis thaliana]; supported by cDNA: gi_12484198_gb_AF336917.1_AF336917
eugene3.00031580	expressed protein / contains similarity to phytochrome interacting factor 3 GI:3929586 from [Arabidopsis thaliana]; supported by cDNA: gi_14334499_gb_AY034941.1_
gw1.41.345.1	C2H2-type zinc finger protein, putative / contains multiple zinc finger domains: PF00096: Zinc finger, C2H2 type; supported by cDNA: gi_15809914_gb_AY054225.1_
gw1.V.264.1	VirE2-interacting protein VIP1 / identical to GB:AAF37279 GI:7258340 from [Arabidopsis thaliana];supported by full-length cDNA: Ceres:19086.
gw1.XVII.168.1	MADS-box protein /
fgenesh4_pg.C_LG_XVII000061	MADS-box protein /
grail3.0003036201	WRKY family transcription factor / ; supported by cDNA: gi_13507098_gb_AF272747.1_AF272747
eugene3.00120065	hypothetical protein / similar to hypothetical protein GB:AAF25987 GI:6714291 from [Arabidopsis thaliana]; supported by cDNA: gi_17380991
gw1.XI.2105.1	putative VP1/ABI3 family regulatory protein / ; supported by cDNA: gi_17064831
grail3.0018023503	MADS-box protein / MADS-box protein AGL14, Arabidopsis thaliana, gb:U20184; supported by cDNA: gi_11545542_gb_AF312664.1_AF312664
grail3.0083000102	MADS-box protein / ; supported by cDNA: gi_3719214_gb_AF005158.1_AF005158
eugene3.00020688	scarecrow-like 1 / identical to scarecrow-like 1 GB:AAF21043 GI:6644390 from [Arabidopsis thaliana];supported by full-length cDNA: Ceres:109490.
estExt_Genewise1_v1.C_280192	AP2 domain transcription factor, putative / similar to AP2 domain transcription factor GI:4567204 from [Arabidopsis thaliana]; supported by cDNA: gi_12083251
grail3.0011008901	NAC domain protein, putative / similar to NAC domain protein NAM GB:AAD17313 GI:4325282 from [Arabidopsis thaliana];supported by full-length cDNA: Ceres:20909.
estExt_fgenesh4_pm.C_400124	hypothetical protein / similar to putative homeodomain transcription factor GI:3785979 from [Arabidopsis thaliana]
gw1.VIII.1386.1	putative protein / zinc finger transcription factor (PEI1), Arabidopsis thaliana, EMBL:AF050463; supported by cDNA: gi_15810486_gb_AY056282.1_
gw1.V.4963.1	AP2 domain protein RAP2.4 / identical to AP2 domain containing protein GI:2281633 from [Arabidopsis thaliana]; supported by cDNA: gi_13877778_gb_AF370152.1_AF370152
gw1.V.4097.1	WRKY family transcription factor / identical to WRKY DNA-binding protein 15 GI:13506742 from [Arabidopsis thaliana] ; supported by cDNA: gi_13506742_gb_AF224704.1_AF224704
estExt_fgenesh4_pg.C_1640064	auxin response factor, putative / similar to auxin response factor 7 GI:4104929 from [Arabidopsis thaliana]
gw1.VII.2995.1	heat shock transcription factor HSF4 / ; supported by cDNA: gi_1619920_gb_U68017.1_ATU68017
estExt_Genewise1_v1.C_LG_XVII1072	expressed protein / ;supported by full-length cDNA: Ceres:14583.
gw1.I.1895.1	bHLH protein / similar to GP|2262147|AC002330
eugene3.00290099	GATA zinc finger protein /
grail3.0204000201	WRKY family transcription factor / similar to DNA-binding protein 2 GI:4322940 from [Nicotiana tabacum]; contains Pfam profile: PF03106 WRKY DNA -binding domain; supported by cDNA: gi_17064157
fgenesh4_pm.C_LG_XII000273	putative transcription factor / similar to transcription factor SF3 (pir|IS37656); similar to ESTs gb|T42207, gb|N37716, and emb|Z17491;supported by full-length cDNA: Ceres:148790.
gw1.XIX.991.1	transfactor-like / similar to transfactor GB:BAA75684 [Nicotiana tabacum]; supported by cDNA: gi_18377832
gw1.II.2573.1	zinc-finger-like protein / Cys2/His2-type zinc finger protein 1 - Arabidopsis thaliana, EMBL: AB030731
fgenesh4_pm.C_LG_I000710	Myb family transcription factor / contains PFAM profile: myb DNA binding domain PF00249; supported by cDNA: gi_9864078_gb_AF272733.1_AF272733
eugene3.00161312	similar to putative VP1/ABI3 family regulatory protein / temporary automated functional assignment
estExt_fgenesh4_pg.C_880059	NAM-like protein / hypothetical protein SENU5, senescence up-regulated - Lycopersicon esculentum, EMBL:Z75524; supported by cDNA: gi_14326559_gb_AF385734.1_AF385734
eugene3.00050086	NAC domain protein, putative / similar to NAC domain protein NAM GB:AAD17313 GI:4325282 from [Arabidopsis thaliana];supported by full-length cDNA: Ceres:20909.
gw1.XII.993.1	floral regulatory gene CAULIFLOWER / ; supported by full-length cDNA: Ceres: 23736.
gw1.VIII.1502.1	putative protein / NAC2, Arabidopsis thaliana, EMBL:AF201456; supported by cDNA: gi_6456750_gb_AF201456.1_AF201456
fgenesh4_pg.C_LG_II000787	putative protein / SCARECROW - Arabidopsis thaliana, PID:g1497987
gw1.XVIII.447.1	bHLH protein / contains similarity to unknown protein (pir||T08554); supported by full-length cDNA: Ceres: 266884.
estExt_Genewise1_v1.C_LG_IX4631	BEL1-like homeobox 1 protein (BLH1) / ; supported by cDNA: gi_13877516_gb_AF353094.1_AF353094
fgenesh4_pm.C_LG_II000437	AP2 domain protein RAP2.4 / identical to AP2 domain containing protein GI:2281633 from [Arabidopsis thaliana]; supported by cDNA: gi_13877778_gb_AF370152.1_AF370152
gw1.XVI.2211.1	BEL1-like homeobox 1 protein (BLH1) / ; supported by cDNA: gi_13877516_gb_AF353094.1_AF353094
estExt_Genewise1_v1.C_LG_IV3834	SCARECROW transcriptional regulator-like / ; supported by cDNA: gi_20466439
gw1.XIII.1521.1	auxin-induced protein / identical to GB:AAB84353 (IAA16) [Arabidopsis thaliana]; early auxin-induced gene; member of a multigene family of early auxin-induced genes isolated from Arabidopsis using yeast two-hybrid system with IAA1;supported by full-length cDNA: Ceres:32727.
estExt_Genewise1_v1.C_LG_II2767	hypothetical protein / similar to putative homeodomain transcription factor GI:3785979 from [Arabidopsis thaliana]
gw1.I.1220.1	transcription factor scarecrow-like 14, putative / similar to GB:AAD24412 from [Arabidopsis thaliana] (Plant J. 18 (1), 111-119 (1999))
gw1.III.516.1	putative protein / predicted proteins, Arabidopsis thaliana;supported by full-length cDNA: Ceres:106702.
estExt_fgenesh4_pg.C_LG_IV1320	bZIP transcription factor ATB2, putative / similar to common plant regulatory factor 7 GI:9650828 from [Petroselinum crispum]; contains Pfam profile: PF00170 bZIP transcription factor
estExt_Genewise1_v1.C_LG_V1456	bZIP transcription factor ATB2, putative / similar to common plant regulatory factor 7 GI:9650828 from [Petroselinum crispum]; contains Pfam profile: PF00170 bZIP transcription factor
eugene3.00170036	GATA zinc finger protein / similar to zing finger protein ZIM gi:8918533 from [Arabidopsis thaliana]; supported by cDNA: 12996.
estExt_fgenesh4_pg.C_LG_XV0093	Dof zinc finger protein / Dof zinc finger protein - Oryza sativa,PID:d1042342;supported by full-length cDNA: Ceres:37663.
grail3.0005003601	myb family transcription factor / similar to MybSt1 GI:7705206 from [Solanum tuberosum];supported by full-length cDNA: Ceres:41381.
gw1.IX.843.1	hypothetical protein / contains similarity to zinc finger protein GI:8843731 from [Arabidopsis thaliana]; supported by cDNA: gi_18027013
grail3.0042013901	floral homeotic gene APETALA1 / similar to homeotic protein boi1AP1 GI:1561777 from [Brassica oleracea]; supported by full-length cDNA: Ceres: 39890.
gw1.14518.1.1	putative zinc finger protein / similar to CCCH zinc finger protein C3H-3 GB:AAD24209 from [Xenopus laevis]
gw1.IX.3536.1	myb family transcription factor / contains PFAM profile: myb DNA binding domain PF00249
gw1.III.1595.1	putative ethylene response element binding protein (EREBP) / ;supported by full-length cDNA: Ceres:6397.
gw1.XV.2932.1	myb family transcription factor / similar to myb DNA-binding protein GI:1020155 from [Arabidopsis thaliana]; supported by full-length cDNA: Ceres: 154343.
eugene3.00070120	similar to NAM protein, putative / temporary automated functional assignment
gw1.XIII.2588.1	expressed protein / similar to hypothetical protein GB:AAF25968 GI:6714272 from [Arabidopsis thaliana];supported by full-length cDNA: Ceres:206224.
eugene3.00130592	transfactor-like protein / ; supported by cDNA: gi_14596180_gb_AY042878.1_
fgenesh4_pg.C_LG_XIV000113	hypothetical protein / predicted by genefinder
gw1.XVI.597.1	CCAAT-binding transcription factor subunit A(CBF-A) /
eugene3.01630051
fgenesh4_pg.C_LG_XII000484	expressed protein / ;supported by full-length cDNA: Ceres:20907,gi:17227171; supported by cDNA: gi_17227171
fgenesh4_pg.C_scaffold_120000051	expressed protein / ;supported by full-length cDNA: Ceres:96705.
gw1.VII.1214.1	MADS-box protein /
gw1.VII.3881.1	putative NAM (no apical meristem)-like protein / similar to ATAF1, CUC2 and NAM
fgenesh4_pg.C_LG_VIII000710	transfactor, putative / similar to transfactor GI:4519671 from [Nicotiana tabacum]; supported by cDNA: gi_15010721_gb_AY045662.1_
gw1.163.66.1	putative protein /
gw1.V.2882.1	AP2 domain protein RAP2.4 / identical to AP2 domain containing protein GI:2281633 from [Arabidopsis thaliana]; supported by cDNA: gi_13877778_gb_AF370152.1_AF370152
estExt_Genewise1_v1.C_LG_III1021	AP2 domain protein RAP2.12 / identical to AP2 domain containing protein GI:2281649 from [Arabidopsis thaliana];supported by full-length cDNA: Ceres:42960.
gw1.122.261.1	myb family trnscription factor / similar to myb-like protein GI:6979341 from [Oryza sativa];supported by full-length cDNA: Ceres:267121.
eugene3.00090345	putative transcription factor (MYB4) / ; supported by cDNA: gi_3941411_gb_AF062860.1_AF062860
gw1.VII.501.1	hypothetical protein / predicted by genefinder
gw1.I.5485.1	OsNAC7 protein, putative / similar to OsNAC7 protein GB:BAA89801 GI:6730944 from [Oryza sativa]
grail3.0144001102	bHLH protein / ;supported by full-length cDNA: Ceres:40736.
estExt_fgenesh4_pm.C_640068	ethylene responsive element binding factor 9 / identical to ERF domain protein 9 GI:11414988 from [Arabidopsis thaliana]
gw1.147.175.1	bZIP protein, G/HBF-1-related / light-induced protein CPRF-2 - Petroselinum crispum, PIR:S16321; supported by cDNA: gi_10954096
fgenesh4_pm.C_LG_VII000412	SCARECROW gene regulator / ; supported by cDNA: gi_17064923
gw1.II.3041.1	putative protein / hypothetical protein - Arabidopsis thaliana, EMBL:CAB38293;supported by full-length cDNA: Ceres:17840.
gw1.6210.2.1	putative protein / hypothetical protein - Arabidopsis thaliana, EMBL:CAB38293;supported by full-length cDNA: Ceres:17840.
estExt_fgenesh4_pg.C_LG_XIV0088	putative protein / hypothetical protein - Arabidopsis thaliana, EMBL:CAB38293;supported by full-length cDNA: Ceres:17840.
grail3.0090017601	GT2 -like protein / GT2, Arabidopsis thaliana, EMBL:ATAJ3217
gw1.XIV.677.1	putative C2H2-type zinc finger protein / ; supported by cDNA: gi_18491292
gw1.III.861.1	myb family transcription factor / similar to myb DNA-binding protein GI:1020155 from [Arabidopsis thaliana]; supported by full-length cDNA: Ceres: 154343.
eugene3.00070127	myb family trnscription factor / similar to myb-like protein GI:6979341 from [Oryza sativa];supported by full-length cDNA: Ceres:267121.
eugene3.00150771	MADS-box protein / MADS-box protein AGL14, Arabidopsis thaliana, gb:U20184; supported by cDNA: gi_11545542_gb_AF312664.1_AF312664
eugene3.00070807	hypothetical protein / similar to hypothetical protein GB:AAF24588 GI:6692123 from [Arabidopsis thaliana]
gw1.I.4755.1	putative protein / contains similarity to CCAAT-box-binding trancription factor; supported by cDNA: gi_14326579_gb_AF385744.1_AF385744
gw1.I.8836.1	putative MYB family transcription factor / Pfam HMM hit: Myb DNA-binding proteins; supported by cDNA: gi_15375284_gb_AF214116.2_AF214116
grail3.0027002401	putative cytoskeletal protein / ; supported by cDNA: gi_1732508_gb_U62741.1_ATU62741
gw1.III.2100.1	putative MYB family transcription factor / Pfam HMM hit: Myb DNA-binding proteins; supported by cDNA: gi_15375284_gb_AF214116.2_AF214116
gw1.VII.3578.1	myb-related protein / similar to GI:7981380 from [Lycopersicon esculentum]
fgenesh4_pm.C_LG_V000159	hypothetical protein / similar to hypothetical protein GB:AAF24588 GI:6692123 from [Arabidopsis thaliana]
eugene3.00190735	myb family transcription factor / ;supported by full-length cDNA: Ceres:28019.
fgenesh4_pg.C_LG_V000466	Dof zinc finger protein /
eugene3.00010542	hypothetical protein / predicted by genefinder; supported by cDNA: gi_17529157
gw1.VI.2366.1	auxin response factor, putative / similar to auxin response factor 7 GI:4104929 from [Arabidopsis thaliana]
gw1.I.6301.1	WRKY family transcription factor / contains Pfam profile: PF03106 WRKY DNA -binding domain; supported by cDNA: gi_15991723
fgenesh4_pm.C_LG_I000560	HD-Zip transcription factor / similar to HD-Zip protein GI:2145356 from [Arabidopsis thaliana]; supported by cDNA: gi_16974580_gb_AY060556.1_
estExt_Genewise1_v1.C_LG_IX1644	homeodomain protein / similaritry to homeotic protein BEL1, Arabidopsis thaliana, PIR2:A57632
eugene3.00101840	high mobility group protein 2-like / ; supported by cDNA: gi_15912190_gb_AY056373.1_
gw1.IV.685.1	homeodomain protein / ; supported by cDNA: gi_15983780_gb_AY056796.1_
gw1.I.7757.1	calmodulin-binding protein / similar to anther ethylene-upregulated calmodulin-binding protein ER1 GI:11612392 from[Nicotiana tabacum]
grail3.0026036101	homeodomain - like protein / several homeodomain transcription factors; supported by cDNA: gi_15081750_gb_AY048268.1_
eugene3.00070983	Dof zinc finger protein /
gw1.I.7038.1	putative protein / predicted proteins, Arabidopsis thaliana;supported by full-length cDNA: Ceres:106702.
fgenesh4_pg.C_scaffold_148000070	putative protein / various predicted proteins, Arabidopsis thaliana
grail3.0010003901	hypothetical protein / predicted by genscan
grail3.0015005801	homeobox-leucine zipper protein HAT5 (HD-ZIP protein 5) (HD-ZIP protein ATHB-1) / identical to homeobox-leucine zipper protein HAT5 (HD-ZIP protein 5) (HD-ZIP protein ATHB-1) GB:Q02283 [Arabidopsis thaliana]; supported by cDNA: gi_16648821_gb_AY058188.1_
estExt_Genewise1_v1.C_LG_XIV2284	polycomb group - like protein / similar to A. thaliana homeotic protein curlyleaf, GenBank accession number Y10580; supported by cDNA: gi_4185506_gb_AF100163.1_AF100163
gw1.I.612.1	BEL1-like homeobox 1 protein (BLH1) / ; supported by cDNA: gi_13877516_gb_AF353094.1_AF353094
gw1.VII.1479.1	putative protein / contains similarity to NAM (no apical meristem)
estExt_fgenesh4_pm.C_LG_VIII0830	squamosa promoter binding protein-like 7 / ; supported by cDNA: gi_13605911_gb_AF367355.1_AF367355
gw1.VII.3295.1	putative protein / ; supported by cDNA: gi_17065045
estExt_Genewise1_v1.C_LG_VI1097	BEL1-like homeobox 1 protein (BLH1) / ; supported by cDNA: gi_13877516_gb_AF353094.1_AF353094
gw1.16923.1.1	putative zinc finger protein / similar to CCCH zinc finger protein C3H-3 GB:AAD24209 from [Xenopus laevis]
gw1.XI.947.1	NAM (no apical meristem)-like protein /
gw1.I.1547.1	myb family transcription factor / contains PFAM profile: myb DNA binding domain PF00249
fgenesh4_pm.C_LG_II000166	F-box containing tubby family protein / similar to putative Tub family protein GI:3738302 from [Arabidopsis thaliana]
estExt_Genewise1_v1.C_LG_II0889	bZIP family transcription factor / similar to common plant regulatory factor 7 GI:9650828 from [Petroselinum crispum]; supported by full-length cDNA: gi:10443482
estExt_fgenesh4_pm.C_LG_XIV0172	WRKY family transcription factor / other putative proteins, Arabidopsis thaliana; supported by cDNA: gi_17064163
eugene3.03090004	bZIP family transcription factor / similar to bZIP protein(G/HBF-1) GI:1905785 from [Glycine max ]; contains PFAM profile: bZIP transcription factor PF00170
gw1.VII.548.1	squamosa promoter binding protein-like 5 / identical to GB:CAB56571 from [Arabidopsis thaliana]
gw1.I.2076.1	lateral root primordia (LRP1) /
estExt_Genewise1_v1.C_LG_XVI3514	putative MYB family transcription factor /
gw1.VIII.2752.1	myb DNA-binding protein (MYB40) / similar to myb-related transcription factor GI:1167484 from [Lycopersicon esculentum]; contains PFAM profile: Myb DNA-binding domain PF00249
gw1.XIV.2062.1	myb family transcription factor / ; supported by cDNA: gi_15450989_gb_AY054575.1_
estExt_fgenesh4_pm.C_LG_III0561	NAM-like protein / hypothetical protein SENU5, senescence up-regulated - Lycopersicon esculentum, EMBL:Z75524; supported by cDNA: gi_14326559_gb_AF385734.1_AF385734
gw1.XIII.429.1	putative phytochrome-associated protein 3 / similar to GB:AAC99771; supported by cDNA: gi_3929585_gb_AF100166.1_AF100166
fgenesh4_pm.C_LG_V000020	putative protein / contains similarity to NAM (no apical meristem)
fgenesh4_pg.C_LG_XIV000578	myb family transcription factor / contains PFAM profile: myb DNA binding domain PF00249
fgenesh4_pg.C_LG_II002332	transcription factor, putative / similar to Transcription factor GB:CAA74053 GI:2398533 from (Arabidopsis thaliana);supported by full-length cDNA: Ceres:26157.
gw1.29.31.1	putative AP2 domain transcription factor / pFAM domain (PF00847)
eugene3.00061866	Expressed protein / ; supported by cDNA: gi_14190492_gb_AF380646.1_AF380646
estExt_Genewise1_v1.C_LG_VIII2464	IAA7 like protein / ; supported by cDNA: gi_12248008
fgenesh4_pg.C_LG_III000116	putative protein / contains similarity to NAM (no apical meristem)
grail3.0002011201	TINY-like protein / similar to TINY GB:CAA64359 GI:1246403 from [Arabidopsis thaliana];supported by full-length cDNA: Ceres:19721.
gw1.XVIII.2541.1	transcription factor TINY, putative / similar to transcription factor TINY GI:1246403 from [Arabidopsis thaliana]
gw1.I.9580.1	early auxin-induced protein, IAA19 / identical to IAA19 GB:AAB84356 from [Arabidopsis thaliana]; supported by full-length cDNA: Ceres: 94231.
gw1.41.594.1	transcription factor TINY, putative / similar to TINY GB: CAA64359 GI:1246403 from [Arabidopsis thaliana]
estExt_fgenesh4_pg.C_LG_XI0435	Expressed protein / ; supported by full-length cDNA: Ceres: 31945.
gw1.VII.2291.1	putative protein / contains similarity to AP2 domain transcription factor
eugene3.00400126	putative ethylene response element binding protein (EREBP) / ;supported by full-length cDNA: Ceres:6397.
gw1.6854.2.1	TINY-like protein / similar to TINY GB:CAA64359 GI:1246403 from [Arabidopsis thaliana];supported by full-length cDNA: Ceres:19721.
gw1.211.34.1	transcription factor TINY, putative / transcription factor TINY, Arabidopsis thaliana, PIR:T01076
gw1.IX.1775.1	myb family transcription factor / contains PFAM profile: PF00249 myb-like DNA binding domain
gw1.40.317.1	putative ethylene response element binding protein (EREBP) / ;supported by full-length cDNA: Ceres:6397.
gw1.XV.1017.1	hypothetical protein / predicted by genscan+, similar to HB2 homeodomain protein GB:CAA09367 from [Populus tremula x Populus tremuloides]
gw1.X.1066.1	expressed protein / similar to N-term half of NAC domain protein NAM [Arabidopsis thaliana] GI:4325282;supported by full-length cDNA: Ceres:21634.
gw1.XVI.2620.1	WRKY family transcription factor / contains Pfam profile: PF03106 WRKY DNA -binding domain ; supported by cDNA: gi_15384226_gb_AF404862.1_AF404862
eugene3.00700060	putative auxin-induced protein AUX2-11 / Match to Arabidopsis IAA3 (gb|U18406). EST gb|T04296 comes from this gene; supported by cDNA: gi_972910_gb_U18406.1_ATU18406
estExt_fgenesh4_pg.C_1520010	unknown protein / ; supported by cDNA: gi_17529249
grail3.0085001801	ethylene response factor 1 (ERF1) / identical to ethylene response factor 1 GB:AAD03544 from [Arabidopsis thaliana];supported by full-length cDNA: Ceres:21068.
eugene3.00170331	recombination signal sequence recognition protein, putative / similar to recombination signal sequence recognition protein (SSRP1) SP:Q08943 [Mus musculus]; supported by cDNA: gi_217852_dbj_D13491.1_ATHHMGP
estExt_Genewise1_v1.C_LG_XI2869	auxin response transcription factor(ARF6) / identical to ARF6 [Arabidopsis thaliana] GI:4102600 (Science 276 (5320), 1865-1868 (1997)); supported by cDNA: gi_4102599_gb_AF013467.1_AF013467
eugene3.00021640	bHLH protein (RAP-1) / identical to bHLH protein GB:CAA67885 GI:1465368 from [Arabidopsis thaliana]; supported by cDNA: gi_14335047_gb_AY037203.1_
gw1.III.2396.1	putative protein / contains similarity to squamosa promoter binding protein;supported by full-length cDNA: Ceres:113229.
gw1.193.12.1	myb family transcription factor / ;supported by full-length cDNA: Ceres:28019.
gw1.V.1085.1	IAA7 like protein / ; supported by cDNA: gi_12248008
eugene3.00100709	auxin-induced protein / identical to GB:AAB84353 (IAA16) [Arabidopsis thaliana]; early auxin-induced gene; member of a multigene family of early auxin-induced genes isolated from Arabidopsis using yeast two-hybrid system with IAA1;supported by full-length cDNA: Ceres:32727.
fgenesh4_pg.C_LG_I000732	bHLH protein (RAP-1) / identical to bHLH protein GB:CAA67885 GI:1465368 from [Arabidopsis thaliana]; supported by cDNA: gi_14335047_gb_AY037203.1_
fgenesh4_pm.C_LG_V000421	GT-like trihelix DNA-binding protein, putative / similar to GT2 [Arabidopsis thaliana] GI:2664202, GI:416490
gw1.57.15.1	bZIP family transcription factor / contains a bZIP transcription factor basic domain signature (PDOC00036); supported by cDNA: gi_14335073_gb_AY037216.1_
gw1.II.2600.1	ethylene response factor 1 (ERF1) / identical to ethylene response factor 1 GB:AAD03544 from [Arabidopsis thaliana];supported by full-length cDNA: Ceres:21068.
gw1.V.1199.1	ethylene response factor 1 (ERF1) / identical to ethylene response factor 1 GB:AAD03544 from [Arabidopsis thaliana];supported by full-length cDNA: Ceres:21068.
gw1.123.183.1	putative MYB family transcription factor / ; supported by cDNA: gi_5823324_gb_AF175996.1_AF175996
estExt_fgenesh4_pg.C_LG_X0979	expressed protein / ;supported by full-length cDNA: Ceres:12707.
estExt_Genewise1_v1.C_LG_XVIII2926	CONSTANS-like B-box zinc finger protein-like / ;supported by full-length cDNA: Ceres:6639.
gw1.I.7690.1	squamosa promoter binding protein-like 2 (emb|CAB56576.1) /
grail3.0023037401	WRKY family transcription factor / DNA-binding protein 4 WRKY4 - Nicotiana tabacum, EMBL:AF193771;supported by full-length cDNA: Ceres:34847.
fgenesh4_pg.C_LG_III000388	transcription factor TINY, putative / similar to TINY GB: CAA64359 GI:1246403 from [Arabidopsis thaliana]
gw1.XIV.941.1	MADS-box protein (AGL20) / ; supported by full-length cDNA: Ceres: 5467.
gw1.137.25.1	unknown protein / ; supported by cDNA: gi_18700140
gw1.X.791.1	putative squamosa-promoter binding protein /
gw1.28.632.1	transcription factor-like protein / Arabidopsis thaliana auxin response factor 4 (ARF4) - Arabidopsis thaliana, PID:g4102598; supported by cDNA: gi_16604694_gb_AY059792.1_
gw1.127.243.1	scarecrow-like 6 (SCL6) / ; supported by cDNA: gi_18087576
eugene3.03780005	hypothetical protein / contains AP2 domain
gw1.II.3432.1	myb family transcription factor / ; supported by cDNA: gi_15450989_gb_AY054575.1_
estExt_Genewise1_v1.C_770152	AP2 domain protein RAP2.3 / identical to GI:2281631 [Arabidopsis thaliana] ;supported by full-length cDNA: Ceres:35981.
estExt_fgenesh4_pg.C_LG_VIII1313	HD-Zip transcription factor, Athb-13 / identical to homeobox gene 13 protein gb|AAF20996.1|AF208044_1 [Arabidopsis thaliana];supported by full-length cDNA: Ceres:2913.
fgenesh4_pg.C_LG_XVII000468	hypothetical protein / similar to putative MYB family transcription factor GB:AAD17429 GI:4335752 from [Arabidopsis thaliana]
grail3.0089001701	putative protein / similar to unknown protein (emb|CAB62102.1);supported by full-length cDNA: Ceres:40250.
fgenesh4_pg.C_LG_I002010	putative protein / similarity to predicted proteins, Arabidopsis thaliana
grail3.0003068301	NAC domain protein, putative / similar to NAC domain protein NAM GB:AAD17313 GI:4325282 from [Arabidopsis thaliana];supported by full-length cDNA: Ceres:20909.
gw1.6921.4.1	putative jasmonic acid regulatory protein / similar to jasmonic acid 2 GB:AAF04915 from [Lycopersicon esculentum];supported by full-length cDNA: Ceres:109984.
gw1.XIX.264.1	myb DNA-binding protein / contains PFAM profile: Myb DNA binding domain PF00249 ; supported by cDNA: gi_1020156_gb_U26937.1_ATU26937
fgenesh4_pg.C_LG_XIX000729	bHLH protein / similar to GI:6166283 from [Pinus taeda]; supported by cDNA: gi_15724177_gb_AF411791.1_AF411791
eugene3.00660282	homeodomain protein /
gw1.VI.1842.1	Dof zinc finger protein / DNA binding protein - Hordeum vulgare,PID:e1334094
fgenesh4_pm.C_LG_XIX000286	putative protein / contains similarity to pathogenesis-related genes transcriptional activator
gw1.XVI.1797.1	putative AP2 domain transcription factor / pFAM domain (PF00847); supported by full-length cDNA: Ceres: 41462.
fgenesh4_pg.C_LG_I001572	NAC-domain protein-like / ;supported by full-length cDNA: Ceres:29829.
estExt_Genewise1_v1.C_LG_VI0902	myb family transcription factor / contains PFAM profile: myb DNA-binding domain PF00249; supported by cDNA: gi_15375303_gb_AF371981.2_AF371981
eugene3.00280058	AP2 domain transcription factor, putative / similar to AP2 domain transcription factor GI:4567204 from [Arabidopsis thaliana]; supported by cDNA: gi_12083251
gw1.I.9595.1	early auxin-induced protein, IAA19 / identical to IAA19 GB:AAB84356 from [Arabidopsis thaliana]; supported by full-length cDNA: Ceres: 94231.
fgenesh4_pm.C_LG_XVIII000127	bZIP protein HY5 / identical to HY5 protein GI:2251085 from [Arabidopsis thaliana]
gw1.IX.718.1	DRE binding protein / similar to DREB1C GI:3738228 from [Arabidopsis thaliana]
gw1.124.176.1	putative protein / auxin-induced basic helix-loop-helix transcription factor - Gossypium hirsutum, EMBL:AF165924; supported by cDNA: gi_16604510
eugene3.00061852	putative protein / predicted proteins including weak homology to predicted transcription factors, Arabidopsis thaliana
gw1.XIII.2271.1	myb family transcription factor / ; supported by cDNA: gi_3941481_gb_AF062895.1_AF062895
eugene3.00280060	auxin response transcription factor (ARF7) / identical to auxin response factor 7 GI:4104929 from [Arabidopsis thaliana]; supported by cDNA: gi_4103242_gb_AF022368.1_AF022368
eugene3.00160416	putative squamosa-promoter binding protein / ; supported by cDNA: gi_15028114_gb_AY046007.1_
gw1.XI.3794.1	squamosa promoter binding protein-like 5 / identical to GB:CAB56571 from [Arabidopsis thaliana]
gw1.II.821.1	transcription factor TINY, putative / similar to transcription factor TINY GB:CAA64359 GI:1246403 from [Arabidopsis thaliana];supported by full-length cDNA: Ceres:25524.
grail3.0047015901	squamosa promoter binding protein-like 2 (emb|CAB56576.1) /
gw1.107.39.1	transcription factor, putative / similar to GB:X92369 from [Antirrhinum majus];supported by full-length cDNA: Ceres:12071.
estExt_Genewise1_v1.C_LG_XV2187	putative protein / contains similarity to squamosa promoter binding protein;supported by full-length cDNA: Ceres:113229.
gw1.I.4947.1	putative protein / basic leucine zipper transcription activator shoot-forming PKSF1 - Paulownia kawakamii, EMBL:AF046934;supported by full-length cDNA: Ceres:34553.
eugene3.00130383	GTL1 - like protein / GTL1, Arabidopsis thaliana, EMBL:ATAJ3215; supported by cDNA: gi_14423451_gb_AF386963.1_AF386963
gw1.XVIII.221.1	putative ethylene responsive element / Similar to gb|AB008104 ethylene responsive element binding factor 2 from Arabidopsis thaliana and contains an PF|00847 AP2 domain. EST gb|AA728476 comes from this gene;supported by full-length cDNA: Ceres:17356.
gw1.VII.712.1	SHORT-ROOT (SHR) /
gw1.XII.888.1	putative protein / contains similarity to unknown protein (emb|CAB89351.1)
gw1.I.7783.1	putative protein / contains similarity to squamosa promoter binding protein;supported by full-length cDNA: Ceres:113229.
gw1.IV.3042.1	putative protein / auxin-induced basic helix-loop-helix transcription factor - Gossypium hirsutum, EMBL:AF165924; supported by cDNA: gi_16604510
estExt_Genewise1_v1.C_LG_IX3612	putative protein / ;supported by full-length cDNA: Ceres:7104.
gw1.XVIII.1182.1	transcription factor TINY, putative / transcription factor TINY, Arabidopsis thaliana, PIR:T01076
fgenesh4_pg.C_scaffold_77000039	GATA zinc finger protein / ;supported by full-length cDNA: Ceres:110655.
fgenesh4_pg.C_LG_I001600	RRM-containing protein / contains Pfam profile:PF00076 RNA recognition motif
estExt_Genewise1_v1.C_LG_IV3558	putative transcription factor (MYB4) / ; supported by cDNA: gi_3941411_gb_AF062860.1_AF062860
gw1.I.6795.1	hypothetical protein / contains similarity to tubby related proteins
grail3.0002039701	unknown protein /
estExt_fgenesh4_pg.C_LG_VII1313	expressed protein / ;supported by full-length cDNA: Ceres:207075.
fgenesh4_pg.C_LG_IX001438	auxin response transcription factor / ; supported by cDNA: gi_4102597_gb_AF013466.1_AF013466
fgenesh4_pg.C_LG_V001422	expressed protein / ;supported by full-length cDNA: Ceres:10873.
gw1.147.131.1	myb family transcription factor / ;supported by full-length cDNA: Ceres:28019.
gw1.40.134.1	putative AP2 domain transcription factor / pFAM domain (PF00847)supported by full-length cDNA: Ceres:31044.
eugene3.00121173	DRE binding protein / similar to DREB1B GI:3738226 from [Arabidopsis thaliana];supported by full-length cDNA: Ceres:251466.
fgenesh4_pg.C_LG_VII000185	NAM-like protein / hypothetical protein SENU5, senescence up-regulated - Lycopersicon esculentum, EMBL:Z75524; supported by cDNA: gi_14326559_gb_AF385734.1_AF385734
gw1.167.26.1	putative NAM protein / similar to GB:AAD22369, NAM stands for No Apicla Meristem
grail3.0050017401	auxin-induced protein homolog / auxin-induced protein IAA20 - Arabidopsis thaliana, PIR:T02188
grail3.0019005201	putative protein / similar to unknown protein (emb|CAB62312.1); supported by cDNA: gi_20127096
eugene3.00090375	expressed protein / ; supported by cDNA: gi_14335093_gb_AY037226.1_
estExt_fgenesh4_pg.C_LG_III0246	expressed protein / ;supported by full-length cDNA: Ceres:38751.
estExt_Genewise1_v1.C_LG_III2193	putative protein / predicted proteins, Arabidopsis thaliana; supported by cDNA: gi_15912332_gb_AY056444.1_
fgenesh4_pm.C_scaffold_168000007	zinc finger protein-related / similar to zinc-finger protein BR140 [PIR|JC2069][Homo sapiens]; contains PHD-finger domain PF00628; supported by full-length cDNA: Ceres:98961.
gw1.XVII.1044.1	HD-Zip transcription factor, Athb-13 / identical to homeobox gene 13 protein gb|AAF20996.1|AF208044_1 [Arabidopsis thaliana];supported by full-length cDNA: Ceres:2913.
eugene3.01580025	expressed protein / ;supported by full-length cDNA: Ceres:37370.
eugene3.00160444	putative protein / several hypothetical proteins - Arabidopsis thaliana
gw1.XIX.2908.1	myb family transcription factor / similar to myb-related transcription factor GI:1370140 from [Lycopersicon esculentum]
grail3.0003037201	IAA7 like protein / ; supported by cDNA: gi_12248008
eugene3.00080330	GATA zinc finger protein / GATA transcription factor 3, Arabidopsis thaliana, Y13650; supported by cDNA: gi_15724333_gb_AF412107.1_AF412107
gw1.1174.1.1	putative AP2 domain transcription factor / pFAM domain (PF00847)supported by full-length cDNA: Ceres:31044.
fgenesh4_pg.C_scaffold_5651000001	NAC-domain protein-like / ;supported by full-length cDNA: Ceres:29829.
gw1.40.601.1	myb DNA-binding protein (AtMYB73) / contains PFAM profile: Myb DNA binding domain PF00249 ; supported by cDNA: gi_17380911
gw1.XV.3324.1	myb family transcription factor(MYB19) / contains PFAM profile: Myb DNA binding domain PF00249
gw1.66.63.1	C-repeat/DRE binding factor 1 (CBF1) (DREB1B) / identical to DREB1B GI:3738225 from [Arabidopsis thaliana]; supported by cDNA:gi_1899057_gb_U77378.1_ATU77378
gw1.XIII.255.1	putative VP1/ABI3 family regulatory protein / ; supported by cDNA: gi_17064831
eugene3.00010517	putative protein / predicted proteins, Arabidopsis thaliana; supported by cDNA: gi_15912332_gb_AY056444.1_
gw1.II.3970.1	MYB family transcription factor / ;supported by full-length cDNA: Ceres:40307.
eugene3.00080267	zinc finger transcription factor-like protein /
gw1.XVIII.3323.1	putative two-component response regulator protein / similarity to RegA, Dictyostelium discoideum, GB:U60170
fgenesh4_pg.C_LG_II001585	bHLH protein / similar to transcription factor MYC7E GB:AAD15818 GI:4321762 from [Zea mays]; supported by cDNA: gi_18026973
estExt_fgenesh4_pg.C_LG_III0408	homeodomain protein, GLABRA2 (GL2) / identical to homeobox protein (GLABRA2) (homeobox-leucine zipper protein ATHB-10) (HD-ZIP protein ATHB-10) GB:P46607 [Arabidopsis thaliana]; supported by cDNA: gi_13430763_gb_AF360294.1_AF360294
grail3.0010062402	expressed protein / ;supported by full-length cDNA: Ceres:12707.
fgenesh4_pg.C_scaffold_86000009	auxin-induced basic helix-loop-helix transcription factor, putative / similar to auxin-induced basic helix-loop-helix transcription factor GI:5731257 from [Gossypium hirsutum]; supported by cDNA: gi_19698994
eugene3.00660262	auxin respone transcription factor / similar to auxin response factor 10 GI:6165644 from [Arabidopsis thaliana]; supported by cDNA: gi_12484202
grail3.0007010201	putative protein / predicted proteins, Arabidopsis thaliana; supported by cDNA: gi_15293158_gb_AY051013.1_
grail3.0043012605	expressed protein / ;supported by full-length cDNA: Ceres:12707.
gw1.40.81.1	similar to squamosa promoter-binding protein homolog / temporary automated functional assignment
eugene3.00061551	trihelix DNA-binding protein (GT2) / identical to GT2 factor [Arabidopsis thaliana] GI:416490, GI:2664202 (DNA binding factor GT-2 from Arabidopsis);supported by full-length cDNA: Ceres:3190.
estExt_fgenesh4_pg.C_LG_XVIII0304	MYB like protein / MYB like protein, Dictyostelium discoideum, SWISSPROT:MYBH_DICDI; supported by cDNA: gi_15375298_gb_AF371975.2_AF371975
estExt_fgenesh4_pg.C_LG_VI1436	putative protein / predicted proteins, Arabidopsis thaliana; supported by cDNA: gi_15293158_gb_AY051013.1_
gw1.41.334.1	putative protein / hypothetical protein T8K22.16, Arabidopsis thalianachromosome II BAC T8K22, PATX:G3184285; supported by cDNA: gi_16612294_gb_AF439841.1_AF439841
eugene3.00021210	putative protein / similar to unknown protein (gb|AAF63176.1)supported by full-length cDNA: Ceres:114074.
fgenesh4_pg.C_LG_II002136	trithorax-like protein 1 / almost identical to trithorax-like protein 1 GI:12659210 from [Arabidopsis thaliana]; supported by cDNA: gi_12659209
grail3.0027005901	putative protein / transcription activator Rb, Oryza sativa, PIR:S65808
grail3.0005020801	similar to zinc finger protein - like / temporary automated functional assignment
gw1.I.8447.1	myb family transcription factor / similar to myb-related DNA-binding protein GI:1020155 from [Arabidopsis thaliana]; supported by cDNA: gi_3941419_gb_AF062864.1_AF062864
eugene3.01320010	zinc finger -like protein / zinc finger protein 1, Arabidopsis thaliana, PIR:T48874
gw1.XIV.1750.1	putative ARF1 family auxin responsive transcription factor /
eugene3.00020324	expressed protein / ;supported by full-length cDNA: Ceres:4845.
