# Supplementary material for: Genome-wide transcriptome analysis of the transition from primary to secondary stem development in Populus trichocarpa
Source: BMC Genomics. 2010 Mar 4;11:150. doi: 10.1186/1471-2164-11-150 (PMC2846914; doi:10.1186/1471-2164-11-150)
Supplement: Additional file 9 — Gene identities for Figures 7, 8, 9, 10 and 11. Gene lists, and gene names and/or closest hit information corresponding to Figures 7, 8, 9, 10 and 11. Gene order is as in cluster diagrams. [file 1471-2164-11-150-S9.XLS]

## Sheet: Figure7-CesA,Csl
Poplar gene model	Arabidopsis gene model	Arabidopsis Annotation
fgenesh4_pg.C_LG_X000693	AT4G24000.1	ATCSLG2 (Cellulose synthase-like G2); transferase/ transferase, transferring glycosyl groups
estExt_fgenesh4_pm.C_LG_XVIII0125	AT4G32410.1	CESA1 (CELLULOSE SYNTHASE 1); transferase, transferring glycosyl groups
eugene3.00160483	AT5G05170.1	CESA3 (CELLULOSE SYNTHASE 3); cellulose synthase/ transferase, transferring glycosyl groups
estExt_fgenesh4_pg.C_LG_VII0650	AT4G39350.1	CESA2 (CELLULOSE SYNTHASE 2); cellulose synthase/ transferase, transferring glycosyl groups
gw1.V.3193.1	AT4G39350.1	CESA2 (CELLULOSE SYNTHASE 2); cellulose synthase/ transferase, transferring glycosyl groups
fgenesh4_pg.C_scaffold_133000012	AT5G64740.1	CESA6 (CELLULOSE SYNTHASE 6); transferase, transferring glycosyl groups
estExt_Genewise1_v1.C_LG_I1792	AT5G05170.1	CESA3 (CELLULOSE SYNTHASE 3); cellulose synthase/ transferase, transferring glycosyl groups
gw1.XIV.3402.1	AT2G32540.1	ATCSLB04 (Cellulose synthase-like B4); transferase/ transferase, transferring glycosyl groups
gw1.XIV.2418.1	AT1G02730.1	ATCSLD5 (CELLULOSE SYNTHASE-LIKE D5); 1,4-beta-D-xylan synthase/ cellulose synthase
eugene3.00021804	AT1G02730.1	ATCSLD5 (CELLULOSE SYNTHASE-LIKE D5); 1,4-beta-D-xylan synthase/ cellulose synthase
estExt_fgenesh4_pg.C_LG_IX0979	AT5G05170.1	CESA3 (CELLULOSE SYNTHASE 3); cellulose synthase/ transferase, transferring glycosyl groups
fgenesh4_pg.C_LG_VI001789	AT4G32410.1	CESA1 (CELLULOSE SYNTHASE 1); transferase, transferring glycosyl groups
estExt_fgenesh4_pg.C_13980001	AT4G32410.1	CESA1 (CELLULOSE SYNTHASE 1); transferase, transferring glycosyl groups
estExt_fgenesh4_pg.C_LG_V1107	AT4G39350.1	CESA2 (CELLULOSE SYNTHASE 2); cellulose synthase/ transferase, transferring glycosyl groups
eugene3.00020623	AT4G39350.1	CESA2 (CELLULOSE SYNTHASE 2); cellulose synthase/ transferase, transferring glycosyl groups
eugene3.00190332	AT3G03050.1	CSLD3 (CELLULOSE SYNTHASE-LIKE 3); cellulose synthase/ transferase, transferring glycosyl groups
estExt_fgenesh4_pg.C_870007	AT3G03050.1	CSLD3 (CELLULOSE SYNTHASE-LIKE 3); cellulose synthase/ transferase, transferring glycosyl groups
gw1.XVIII.3152.1	AT5G17420.1	IRX3 (IRREGULAR XYLEM 3, MURUS 10); cellulose synthase
gw1.XI.3218.1	AT5G44030.1	CESA4 (CELLULOSE SYNTHASE 4); transferase, transferring glycosyl groups
eugene3.00040363	AT4G18780.1	CESA8 (CELLULOSE SYNTHASE 8); cellulose synthase/ transferase, transferring glycosyl groups
eugene3.00002636	AT5G44030.1	CESA4 (CELLULOSE SYNTHASE 4); transferase, transferring glycosyl groups
estExt_Genewise1_v1.C_LG_VI2188	AT5G17420.1	IRX3 (IRREGULAR XYLEM 3, MURUS 10); cellulose synthase
fgenesh4_pg.C_LG_IX000009	AT4G38190.1	ATCSLD4 (Cellulose synthase-like D4); cellulose synthase/ transferase, transferring glycosyl groups
eugene3.00031145	AT4G23990.1	ATCSLG3 (Cellulose synthase-like G3); transferase/ transferase, transferring glycosyl groups
estExt_fgenesh4_pg.C_LG_II2039	AT2G32540.1	ATCSLB04 (Cellulose synthase-like B4); transferase/ transferase, transferring glycosyl groups
eugene3.10640004	AT2G24630.1	ATCSLC08 (Cellulose synthase-like C8); transferase, transferring glycosyl groups
fgenesh4_pm.C_LG_XIII000084	AT5G64740.1	CESA6 (CELLULOSE SYNTHASE 6); transferase, transferring glycosyl groups
eugene3.00060479	AT5G05170.1	CESA3 (CELLULOSE SYNTHASE 3); cellulose synthase/ transferase, transferring glycosyl groups
eugene3.00141028	AT2G32540.1	ATCSLB04 (Cellulose synthase-like B4); transferase/ transferase, transferring glycosyl groups
fgenesh4_pm.C_scaffold_29000116	AT5G16910.1	ATCSLD2 (Cellulose synthase-like D2); cellulose synthase/ transferase, transferring glycosyl groups
eugene3.00031147	AT4G23990.1	ATCSLG3 (Cellulose synthase-like G3); transferase/ transferase, transferring glycosyl groups
gw1.3929.1.1	AT4G23990.1	ATCSLG3 (Cellulose synthase-like G3); transferase/ transferase, transferring glycosyl groups
eugene3.00660228	AT4G38190.1	ATCSLD4 (Cellulose synthase-like D4); cellulose synthase/ transferase, transferring glycosyl groups
eugene3.00031146	AT4G23990.1	ATCSLG3 (Cellulose synthase-like G3); transferase/ transferase, transferring glycosyl groups
fgenesh4_pm.C_LG_I001167	AT1G55850.1	ATCSLE1 (Cellulose synthase-like E1); cellulose synthase/ transferase, transferring glycosyl groups
fgenesh4_pg.C_LG_III000758	AT4G38190.1	ATCSLD4 (Cellulose synthase-like D4); cellulose synthase/ transferase, transferring glycosyl groups
fgenesh4_pg.C_LG_III001500	AT2G33100.1	ATCSLD1 (Cellulose synthase-like D1); cellulose synthase/ transferase, transferring glycosyl groups
eugene3.151950001	AT4G23990.1	ATCSLG3 (Cellulose synthase-like G3); transferase/ transferase, transferring glycosyl groups
gw1.VI.1648.1	AT1G55850.1	ATCSLE1 (Cellulose synthase-like E1); cellulose synthase/ transferase, transferring glycosyl groups

## Sheet: Figure8-Expansin,Extensin
Poplar gene model-Expansin	Arabidopsis gene model	Arabidopsis Annotation
estExt_fgenesh4_pm.C_LG_IX0135	AT4G38400.1	ATEXLA2 (ARABIDOPSIS THALIANA EXPANSIN-LIKE A2)
estExt_Genewise1_v1.C_LG_IX4198	AT2G39700.1	ATEXPA4 (ARABIDOPSIS THALIANA EXPANSIN A4)
eugene3.00140117	AT1G65680.1	ATEXPB2 (ARABIDOPSIS THALIANA EXPANSIN B2)
fgenesh4_pg.C_LG_X001844	AT2G39700.1	ATEXPA4 (ARABIDOPSIS THALIANA EXPANSIN A4)
estExt_Genewise1_v1.C_LG_I1253	AT2G28950.1	ATEXPA6 (ARABIDOPSIS THALIANA EXPANSIN A6)
estExt_fgenesh4_pg.C_660209	AT4G38210.1	ATEXPA20 (ARABIDOPSIS THALIANA EXPANSIN A20)
grail3.0010018901	AT1G69530.1	ATEXPA1 (ARABIDOPSIS THALIANA EXPANSIN A1)
gw1.44.376.1	AT3G03220.1	ATEXPA13 (ARABIDOPSIS THALIANA EXPANSIN A13)
estExt_fgenesh4_pg.C_LG_VIII0467	AT2G39700.1	ATEXPA4 (ARABIDOPSIS THALIANA EXPANSIN A4)
grail3.0154002001	AT1G69530.1	ATEXPA1 (ARABIDOPSIS THALIANA EXPANSIN A1)
estExt_Genewise1_v1.C_LG_IV1424	AT4G38400.1	ATEXLA2 (ARABIDOPSIS THALIANA EXPANSIN-LIKE A2)
fgenesh4_pg.C_LG_XVII000409	AT1G26770.1	ATEXPA10 (ARABIDOPSIS THALIANA EXPANSIN A10)
eugene3.00041044	AT1G26770.1	ATEXPA10 (ARABIDOPSIS THALIANA EXPANSIN A10)
estExt_fgenesh4_pg.C_LG_V1574	AT1G20190.1	ATEXPA11 (ARABIDOPSIS THALIANA EXPANSIN A11)
gw1.I.9233.1	AT1G12560.1	ATEXPA7 (ARABIDOPSIS THALIANA EXPANSIN A7)
gw1.107.146.1	AT3G15370.1	ATEXPA12 (ARABIDOPSIS THALIANA EXPANSIN 12)
grail3.0095006501	AT2G40610.1	ATEXPA8 (ARABIDOPSIS THALIANA EXPANSIN A8)
grail3.0023036401	AT2G40610.1	ATEXPA8 (ARABIDOPSIS THALIANA EXPANSIN A8)
grail3.0023018201	AT2G28950.1	ATEXPA6 (ARABIDOPSIS THALIANA EXPANSIN A6)
gw1.II.2486.1	AT4G01630.1	ATEXPA17 (ARABIDOPSIS THALIANA EXPANSIN A17)
fgenesh4_pg.C_LG_XIII000294	AT1G26770.1	ATEXPA10 (ARABIDOPSIS THALIANA EXPANSIN A10)
estExt_fgenesh4_pm.C_LG_XIII0455	AT2G40610.1	ATEXPA8 (ARABIDOPSIS THALIANA EXPANSIN A8)
gw1.XIII.3339.1	AT4G28250.1	ATEXPB3 (ARABIDOPSIS THALIANA EXPANSIN B3)
gw1.IV.3814.1	AT3G03220.1	ATEXPA13 (ARABIDOPSIS THALIANA EXPANSIN A13)
eugene3.00010009	AT2G03090.1	ATEXPA15 (ARABIDOPSIS THALIANA EXPANSIN A15)
Poplar gene model-Extensin	Arabidopsis gene model	Arabidopsis Annotation
gw1.VII.534.1	AT4G28380.1	leucine-rich repeat family protein
eugene3.00140481	AT3G22120.1	CWLP (CELL WALL-PLASMA MEMBRANE LINKER PROTEIN); lipid binding
estExt_fgenesh4_pg.C_LG_IX1143	AT1G07310.1	C2 domain-containing protein
gw1.XI.2522.1	AT4G26750.1	hydroxyproline-rich glycoprotein family protein
eugene3.00110388	AT1G11440.1	similar to glycine-rich protein [Arabidopsis thaliana] (TAIR:AT3G29075.1); similar to hypothetical protein [Vitis vinifera] (GB:CAN76854.1)
eugene3.00021625	AT3G22142.1	structural constituent of cell wall
grail3.0049029701	AT1G07310.1	C2 domain-containing protein
gw1.IX.1353.1	AT4G38770.1	PRP4 (PROLINE-RICH PROTEIN 4)
gw1.535.11.1
gw1.I.985.1	AT1G07310.1	C2 domain-containing protein
gw1.IX.2015.1	AT2G15880.1	leucine-rich repeat family protein / extensin family protein
fgenesh4_pg.C_scaffold_9320000001	AT4G02270.1	pollen Ole e 1 allergen and extensin family protein
gw1.X.5783.1	AT3G22800.1	leucine-rich repeat family protein / extensin family protein
fgenesh4_pg.C_LG_XIV000669	AT4G02270.1	pollen Ole e 1 allergen and extensin family protein
eugene3.00440240	AT4G02270.1	pollen Ole e 1 allergen and extensin family protein
gw1.VIII.547.1	AT3G22800.1	leucine-rich repeat family protein / extensin family protein
fgenesh4_pm.C_LG_X000304	AT3G22800.1	leucine-rich repeat family protein / extensin family protein
gw1.IV.1004.1	AT4G38770.1	PRP4 (PROLINE-RICH PROTEIN 4)
gw1.VI.2879.1	AT4G13340.1	leucine-rich repeat family protein / extensin family protein

## Sheet: Figure9-Cytoske
Poplar gene model-Actin	Arabidopsis gene model	Arabidopsis Annotation
eugene3.00160390	AT3G12110.1	ACT11 (ACTIN-11); structural constituent of cytoskeleton
eugene3.00280043	AT5G09810.1	ACT7 (actin 7)
grail3.9833000101	AT5G43500.2	ATARP9 (ACTIN-RELATED PROTEIN 9); protein binding
estExt_fgenesh4_pg.C_1330034	AT3G05520.1	F-actin capping protein alpha subunit family protein
fgenesh4_pm.C_LG_I001308	AT5G56180.1	ATARP8 (ACTIN-RELATED PROTEIN 8); structural constituent of cytoskeleton
estExt_Genewise1_v1.C_LG_I6254	AT5G56180.1	ATARP8 (ACTIN-RELATED PROTEIN 8); structural constituent of cytoskeleton
fgenesh4_pm.C_LG_X000204	AT1G13180.1	DIS1 (DISTORTED TRICHOMES 1); structural constituent of cytoskeleton
estExt_fgenesh4_pg.C_LG_XII0530	AT1G18450.1	ATARP4 (ACTIN-RELATED PROTEIN 4); structural constituent of cytoskeleton
estExt_Genewise1_v1.C_LG_I1765	AT3G60830.1	ATARP7 (ACTIN-RELATED PROTEIN 7); structural constituent of cytoskeleton
estExt_fgenesh4_pm.C_LG_IX0484	AT3G60830.1	ATARP7 (ACTIN-RELATED PROTEIN 7); structural constituent of cytoskeleton
eugene3.00101990	AT3G12110.1	ACT11 (ACTIN-11); structural constituent of cytoskeleton
estExt_fgenesh4_pg.C_LG_VIII0455	AT3G12110.1	ACT11 (ACTIN-11); structural constituent of cytoskeleton
eugene3.00012937	AT5G09810.1	ACT7 (actin 7)
eugene3.00061211	AT3G12110.1	ACT11 (ACTIN-11); structural constituent of cytoskeleton
fgenesh4_pm.C_LG_XI000409	AT5G09810.1	ACT7 (actin 7)
gw1.X.2123.1	AT3G12380.1	ATARP5 (ACTIN-RELATED PROTEIN 5)
estExt_fgenesh4_pg.C_LG_XIII0081	AT3G05520.1	F-actin capping protein alpha subunit family protein
estExt_fgenesh4_pg.C_LG_I0771	AT3G49290.1	ABIL2 (ABL INTERACTOR-LIKE PROTEIN 2)
fgenesh4_pm.C_LG_VIII000778	AT1G13180.1	DIS1 (DISTORTED TRICHOMES 1); structural constituent of cytoskeleton
estExt_fgenesh4_kg.C_LG_I0082	AT5G09810.1	ACT7 (actin 7)
eugene3.00012170	AT3G27000.1	ARP2 (ACTIN RELATED PROTEIN 2); structural constituent of cytoskeleton
estExt_Genewise1_v1.C_1850029	AT5G09810.1	ACT7 (actin 7)
estExt_fgenesh4_pg.C_34850001	AT1G13180.1	DIS1 (DISTORTED TRICHOMES 1); structural constituent of cytoskeleton
grail3.0144002001	AT5G43500.2	ATARP9 (ACTIN-RELATED PROTEIN 9); protein binding
estExt_Genewise1_v1.C_LG_I5637	AT5G09810.1	ACT7 (actin 7)
estExt_Genewise1_v1.C_LG_XVIII0153	AT3G33520.1	ATARP6; structural constituent of cytoskeleton
Poplar gene model-Tubulin	Arabidopsis gene model	Arabidopsis Annotation
estExt_Genewise1_v1.C_LG_I6025	AT5G12250.1	TUB6 (BETA-6 TUBULIN)
gw1.6820.2.1	AT5G62690.1	TUB2 (Tubulin beta-2); structural molecule
gw1.I.1980.1	AT5G62690.1	TUB2 (Tubulin beta-2); structural molecule
estExt_fgenesh4_pm.C_LG_III0736	AT5G19770.1	TUA3 (tubulin alpha-3)
estExt_fgenesh4_pg.C_LG_II1020	AT1G04820.1	TUA4 (tubulin alpha-4 chain)
gw1.I.4187.1	AT1G50020.1
grail3.0008049401	AT5G12250.1	TUB6 (BETA-6 TUBULIN)
eugene3.00130559	AT5G19770.1	TUA3 (tubulin alpha-3)
estExt_fgenesh4_pg.C_LG_IX0769	AT1G50020.1
grail3.0043010201
fgenesh4_pm.C_LG_I001150	AT4G37190.1
grail3.0068008502	AT5G62690.1	TUB2 (Tubulin beta-2); structural molecule
estExt_Genewise1_v1.C_LG_XVII1003	AT4G14960.2	TUA6 (tubulin alpha-6 chiain)
eugene3.00140400	AT3G61650.1	TUBG1 (GAMMA-TUBULIN); structural molecule
eugene3.00120398	AT5G12250.1	TUB6 (BETA-6 TUBULIN)
gw1.III.1682.1	AT1G04820.1	TUA4 (tubulin alpha-4 chain)
grail3.0018029802	AT5G12250.1	TUB6 (BETA-6 TUBULIN)
fgenesh4_pg.C_LG_II001547	AT5G05620.1	ATGCP2/TUBG2 (GAMMA-TUBULIN); structural molecule
estExt_fgenesh4_pm.C_LG_II0101	AT1G20010.1	TUB5 (tubulin beta-5 chain)
gw1.10599.1.1	AT5G19770.1	TUA3 (tubulin alpha-3)
grail3.0002068402	AT1G20010.1	TUB5 (tubulin beta-5 chain)
estExt_fgenesh4_pm.C_LG_IX0458	AT5G12250.1	TUB6 (BETA-6 TUBULIN)
estExt_Genewise1_v1.C_LG_X1504	AT5G17410.2	tubulin family protein
estExt_fgenesh4_pg.C_LG_I0041	AT5G19770.1	TUA3 (tubulin alpha-3)
grail3.0047019501
gw1.IX.2621.1	AT1G04820.1	TUA4 (tubulin alpha-4 chain)
gw1.XVI.1184.1	AT5G12250.1	TUB6 (BETA-6 TUBULIN)
estExt_Genewise1_v1.C_LG_I4174	AT4G14960.2	TUA6 (tubulin alpha-6 chiain)
gw1.IX.3151.1	AT5G12250.1	TUB6 (BETA-6 TUBULIN)
gw1.I.1974.1	AT5G62690.1	TUB2 (Tubulin beta-2); structural molecule
estExt_fgenesh4_pg.C_LG_XIX0417	AT5G19770.1	TUA3 (tubulin alpha-3)
gw1.XII.1125.1
Poplar gene model-ADF	Arabidopsis gene model	Arabidopsis Annotation
estExt_fgenesh4_pg.C_LG_I1779	AT3G46000.1	Identical to Actin-depolymerizing factor 2 (ADF2) [Arabidopsis Thaliana]
estExt_Genewise1_v1.C_LG_V1221	AT2G31200.1	Identical to Actin-depolymerizing factor 6 (ADF6) [Arabidopsis Thaliana]
estExt_Genewise1_v1.C_LG_IX4297	AT5G59890.1	Identical to Actin-depolymerizing factor 4 (ADF4) [Arabidopsis Thaliana]
gw1.10407.2.1	AT5G59880.1	Identical to Actin-depolymerizing factor 3 (ADF3) [Arabidopsis Thaliana]
grail3.0001119501	AT5G59890.1	Identical to Actin-depolymerizing factor 4 (ADF4) [Arabidopsis Thaliana]
estExt_fgenesh4_pg.C_LG_VIII0427	AT5G59890.1	Identical to Actin-depolymerizing factor 4 (ADF4) [Arabidopsis Thaliana]
estExt_Genewise1_v1.C_LG_IX1239	AT2G16700.1	Identical to Actin-depolymerizing factor 5 (ADF5) [Arabidopsis Thaliana]
estExt_Genewise1_v1.C_LG_IV1110	AT2G16700.1	Identical to Actin-depolymerizing factor 5 (ADF5) [Arabidopsis Thaliana]
estExt_fgenesh4_pm.C_LG_X0828	AT5G59890.1	Identical to Actin-depolymerizing factor 4 (ADF4) [Arabidopsis Thaliana]
estExt_fgenesh4_pm.C_LG_I0696	AT5G59890.1	Identical to Actin-depolymerizing factor 4 (ADF4) [Arabidopsis Thaliana]
estExt_fgenesh4_pm.C_LG_II0185	AT2G31200.1	Identical to Actin-depolymerizing factor 6 (ADF6) [Arabidopsis Thaliana]

## Sheet: Figure10-Fascicilin
Poplar gene model-Fascicilin AGP	Arabidopsis gene model	Arabidopsis Annotation
gw1.XIV.3668.1	AT2G04780.1	FLA7(fasciclin-like arabinogalactan-protein 7)
gw1.41.17.1	AT5G44130.1	FLA13(fasciclin-like arabinogalactan-protein 13)
grail3.0048017501	AT5G44130.1	FLA13 (fasciclin-like arabinogalactan-protein 13)
eugene3.00160813	AT5G03170.1	FLA11 (fasciclin-like arabinogalactan-protein 11)
eugene3.00002021	AT2G04780.1	FLA7(fasciclin-like arabinogalactan-protein 7)
eugene3.00151077	AT5G60490.1	FLA12 (fasciclin-like arabinogalactan-protein 12)
estExt_fgenesh4_pm.C_280070	AT5G03170.1	FLA11 (fasciclin-like arabinogalactan-protein 11)
eugene3.00012224	AT5G60490.1	FLA12 (fasciclin-like arabinogalactan-protein 12)
estExt_Genewise1_v1.C_LG_XII0499	AT5G60490.1	FLA12 (fasciclin-like arabinogalactan-protein 12)
grail3.0094006801	AT5G60490.1	FLA12 (fasciclin-like arabinogalactan-protein 12)
estExt_Genewise1_v1.C_LG_IX4802	AT5G60490.1	FLA12 (fasciclin-like arabinogalactan-protein 12)
fgenesh4_pg.C_LG_XIX001011	AT5G60490.1	FLA12 (fasciclin-like arabinogalactan-protein 12)
eugene3.00191024	AT5G60490.1	FLA12 (fasciclin-like arabinogalactan-protein 12)
eugene3.00131208	AT5G60490.1	FLA12 (fasciclin-like arabinogalactan-protein 12)
eugene3.10810001	AT5G60490.1	FLA12 (fasciclin-like arabinogalactan-protein 12)
gw1.684.7.1	AT5G60490.1	FLA12 (fasciclin-like arabinogalactan-protein 12)
grail3.0031016901	AT5G60490.1	FLA12 (fasciclin-like arabinogalactan-protein 12)
estExt_Genewise1_v1.C_LG_XII0103	AT5G60490.1	FLA12 (fasciclin-like arabinogalactan-protein 12)
gw1.XV.397.1	AT5G60490.1	FLA12 (fasciclin-like arabinogalactan-protein 12)
eugene3.00130132	AT5G60490.1	FLA12 (fasciclin-like arabinogalactan-protein 12)
eugene3.00091518	AT5G60490.1	FLA12 (fasciclin-like arabinogalactan-protein 12)
fgenesh4_pg.C_LG_XIX001005	AT5G60490.1	FLA12 (fasciclin-like arabinogalactan-protein 12)
gw1.1081.8.1	AT5G60490.1	FLA12 (fasciclin-like arabinogalactan-protein 12)
gw1.XIX.2840.1	AT5G60490.1	FLA12 (fasciclin-like arabinogalactan-protein 12)
eugene3.00660250	AT5G60490.1	FLA12 (fasciclin-like arabinogalactan-protein 12)

## Sheet: Figure11-Phenylprop
Poplar gene model-Phenylpropanoid	Arabidopsis gene model	Arabidopsis Annotation
estExt_fgenesh4_kg.C_LG_III0056	AT1G15950.1	CCR1 (CINNAMOYL COA REDUCTASE 1)
eugene3.02080010	AT5G48930.1	transferase family protein [Arabidopsis thaliana] ; similar to hydroxycinnamoyl-CoA:quinate hydroxycinnamoyltransferase
estExt_fgenesh4_pg.C_1210004	AT3G21240.1	4CL2 (4-coumarate:CoA ligase 2); 4-coumarate-CoA ligase
estExt_fgenesh4_pm.C_LG_I1023	AT4G34050.1	caffeoyl-CoA 3-O-methyltransferase, putative
estExt_fgenesh4_pm.C_LG_XII0129	AT5G54160.1	ATOMT1 (O-METHYLTRANSFERASE 1)
fgenesh4_pg.C_LG_X002043	AT2G37040.1	PAL1 (PHE AMMONIA LYASE 1); phenylalanine ammonia-lyase
grail3.0100002702	AT1G51680.1	4CL1 (4-COUMARATE:COA LIGASE 1); 4-coumarate-CoA ligase
grail3.0094002901	AT2G30490.1	ATC4H/C4H/CYP73A5 (CINNAMATE 4-HYDROXYLASE, CINNAMATE-4-HYDROXYLASE); trans-cinnamate 4-monooxygenase
estExt_fgenesh4_pm.C_LG_VI0096	AT2G40890.1	CYP98A3 (CYTOCHROME P450, FAMILY 98, SUBFAMILY A, POLYPEPTIDE 3); monooxygenase/ p-coumarate 3-hydroxylase
grail3.0057011701	AT4G36220.1	FAH1 (FERULATE-5-HYDROXYLASE 1); ferulate 5-hydroxylase
fgenesh4_pg.C_LG_III001773	AT3G21240.1	4CL2 (4-coumarate:CoA ligase 2); 4-coumarate-CoA ligase
fgenesh4_pg.C_scaffold_164000062	AT2G30490.1	ATC4H/C4H/CYP73A5 (CINNAMATE 4-HYDROXYLASE, CINNAMATE-4-HYDROXYLASE); trans-cinnamate 4-monooxygenase
estExt_fgenesh4_pg.C_LG_VIII0293	AT2G37040.1	PAL1 (PHE AMMONIA LYASE 1); phenylalanine ammonia-lyase
estExt_Genewise1_v1.C_LG_IX2359	AT3G19450.1	CAD4 (CINNAMYL ALCOHOL DEHYDROGENASE 4); cinnamyl-alcohol dehydrogenase
eugene3.00031532	AT5G48930.1	transferase family protein [Arabidopsis thaliana]; similar to hydroxycinnamoyl-CoA:quinate hydroxycinnamoyltransferase
eugene3.00071182	AT4G36220.1	FAH1 (FERULATE-5-HYDROXYLASE 1); ferulate 5-hydroxylase
estExt_fgenesh4_pg.C_LG_X2023	AT2G37040.1	PAL1 (PHE AMMONIA LYASE 1); phenylalanine ammonia-lyase
estExt_fgenesh4_pg.C_LG_XIII0519	AT2G30490.1	ATC4H/C4H/CYP73A5 (CINNAMATE 4-HYDROXYLASE, CINNAMATE-4-HYDROXYLASE); trans-cinnamate 4-monooxygenase
estExt_fgenesh4_pg.C_LG_XV0035	AT5G54160.1	ATOMT1 (O-METHYLTRANSFERASE 1)
grail3.0001059501	AT4G34050.1	caffeoyl-CoA 3-O-methyltransferase, putative
gw1.XVIII.2818.1	AT3G21240.1	4CL2 (4-coumarate:CoA ligase 2); 4-coumarate-CoA ligase
eugene3.18780002	AT5G48930.1	transferase family protein [Arabidopsis thaliana] similar to Alcohol acyl-transferase
estExt_fgenesh4_pm.C_LG_XVIII0344	AT5G48930.1	transferase family protein [Arabidopsis thaliana] similar to hydroxycinnamoyl-CoA:quinate hydroxycinnamoyltransferase
estExt_Genewise1_v1.C_280658	AT2G37040.1	PAL1 (PHE AMMONIA LYASE 1); phenylalanine ammonia-lyase
grail3.0004045401	AT2G37040.1	PAL1 (PHE AMMONIA LYASE 1); phenylalanine ammonia-lyase
estExt_fgenesh4_pg.C_LG_XVIII0910	AT5G48930.1	transferase family protein [Arabidopsis thaliana] similar to hydroxycinnamoyl-CoA:quinate hydroxycinnamoyltransferase
eugene3.00180947	AT5G48930.1	transferase family protein [Arabidopsis thaliana]; similar to hydroxycinnamoyl-CoA:quinate hydroxycinnamoyltransferase
fgenesh4_pg.C_scaffold_133000007	AT5G48930.1	transferase family protein [Arabidopsis thaliana] similar to Alcohol acyl-transferase
grail3.0099003002	AT1G65060.1	4CL3 (4-coumarate:CoA ligase 3); 4-coumarate-CoA ligase
eugene3.00160247	AT2G40890.1	CYP98A3 (CYTOCHROME P450, FAMILY 98, SUBFAMILY A, POLYPEPTIDE 3); monooxygenase/ p-coumarate 3-hydroxylase
gw1.I.7401.1	AT1G15950.1	CCR1 (CINNAMOYL COA REDUCTASE 1)
