# Supplementary material for: Genome-wide transcriptome analysis of the transition from primary to secondary stem development in Populus trichocarpa
Source: BMC Genomics. 2010 Mar 4;11:150. doi: 10.1186/1471-2164-11-150 (PMC2846914; doi:10.1186/1471-2164-11-150)
Supplement: Additional file 11 — Primers used for qRT-PCR verification. The sequence, length, tm, GC%, and product sizes of primers used for qRT-PCR. [file 1471-2164-11-150-S11.XLS]

## Sheet: Sheet1
Seq ID	Primer name		Orientation	Len	tm	GC%	Seq	Prod Size
1	1F	estExt_fgenesh4_pg.C_640066	FORWARD	20	59.99	50	ACGGACGGTTACGATTTGAG	104
1	1R	estExt_fgenesh4_pg.C_640066	REVERSE	20	59.97	55	TCCACGGTAGGAAACCTGTC
2	2F	estExt_Genewise1_v1.C_1240151	FORWARD	20	59.72	50	TTCTACATGCAACCCTGTGC	93
2	2R	estExt_Genewise1_v1.C_1240151	REVERSE	20	60.05	45	TTCCAGCCATTTGTCTTTCC
3	3F	estExt_Genewise1_v1.C_1700234	FORWARD	20	59.57	50	TTTGGTGCACTACGGATGAC	97
3	3R	estExt_Genewise1_v1.C_1700234	REVERSE	20	59.68	50	TCCTGCTCACCATGTTTGAC
4	4F	eugene3.00120592	FORWARD	20	60.11	50	AGGGTGAGCAAATCACCAAG	103
4	4R	eugene3.00120592	REVERSE	20	60.07	50	TTAGAGAACATGCCCCCAAG
5	5F	gw1.XVI.2910.1	FORWARD	20	59.9	45	TGGATCCAGTTTTGGGAAAG	119
5	5R	gw1.XVI.2910.1	REVERSE	20	61.47	55	CTCCCCATTAACCCAAGGTG
6	6F	gw1.XV.397.1	FORWARD	19	59.61	52.63	TGGCAGGATCTGGTAATCG	101
6	6R	gw1.XV.397.1	REVERSE	20	59.72	45	TACAATTGCCGATACGCTTG
7	7F	eugene3.00121203	FORWARD	20	60.22	50	TCGAGTTCAAAAGGGTCAGG	99
7	7R	eugene3.00121203	REVERSE	20	60.19	55	TGACAGTCTGCAACCAGCTC
8	8F	gw1.236.44.1	FORWARD	20	60.02	50	TCAATTACGCGTGCTCTCAC	99
8	8R	gw1.236.44.1	REVERSE	20	60.45	45	TCATGGCTATTGATGCATGG
9	9F	gw1.171.48.1	FORWARD	20	60.64	40	TTGCAATTCTGGCAATTGTG	99
9	9R	gw1.171.48.1	REVERSE	20	59.89	50	TGGGTCATCTTTGGGATAGC
10	10F	gw1.IX.897.1	FORWARD	20	59.95	55	TAGGGTTCCAGGCTATGGTG	102
10	10R	gw1.IX.897.1	REVERSE	20	60.04	50	TAGAACCCAATGCGATCCTC
11	11F	fgenesh4_pg.C_scaffold_274000012	FORWARD	20	59.98	55	CTGAGCTCCCAAACCTTCAG	96
11	11R	fgenesh4_pg.C_scaffold_274000012	REVERSE	20	59.99	55	GGGACTTCAGAGTCGCAAAG
12	12F	gw1.XIV.3082.1	FORWARD	20	59.82	45	GCAGCTTTTGAAGGGAATTG	97
12	12R	gw1.XIV.3082.1	REVERSE	20	59.94	45	AAAAATCCTCGTGGACATGC
13	13F	grail3.0013010101	FORWARD	20	59.72	45	TGGGATAAATTCAGGGATCG	103
13	13R	grail3.0013010101	REVERSE	20	60.05	45	CAAATACCCAATTGCCAACC
14	14F	fgenesh4_pg.C_LG_III000388	FORWARD	20	60.5	50	GTTGTCACCGAGCCAAATTC	93
14	14R	fgenesh4_pg.C_LG_III000388	REVERSE	20	59.99	55	CCCGTCAAAAGAGACTCAGC
15	15F	fgenesh1_pg.C_scaffold_385000002	FORWARD	20	60.18	55	TGGAGCACGTGACTTCAGAG	111
15	15R	fgenesh1_pg.C_scaffold_385000002	REVERSE	20	60.1	55	ATGGGACGGATCTGCTAGTG
16	16F	gw1.171.12.1	FORWARD	20	60.86	60	GGCGCAGTTACACCTCACTC	93
16	16R	gw1.171.12.1	REVERSE	20	59.69	45	GAGGGCAAAAGCAATCAAAC
17	17F	estExt_fgenesh4_pm.C_LG_III0736	FORWARD	20	59.84	50	TGTTCTCTCGCATTGACCAC	99
17	17R	estExt_fgenesh4_pm.C_LG_III0736	REVERSE	20	60.01	55	CTGAGAATTCCCCCTCTTCC
18	18F	estExt_Genewise1_v1.C_LG_VIII2102	FORWARD	20	60.1	50	TTTCGACCCTGTTACCTTCG	93
18	18R	estExt_Genewise1_v1.C_LG_VIII2102	REVERSE	20	60.46	50	CAAATGGAGATGGCCTCAAC
19	19F	eugene3.00091463	FORWARD	20	60.1	50	TTCCCAGGTAAAGCTGTTGG	105
19	19R	eugene3.00091463	REVERSE	20	60.12	55	GTCGTCATCGTCATCACCAG
20	20F	grail3.0028013201	FORWARD	20	60.02	45	AACGTGGTTTTGTTGCTTCC	99
20	20R	grail3.0028013201	REVERSE	20	60.21	50	CAATTTGACCAGGGTGGTTC
